# Supplementary material for: Parallel loss of sexual reproduction in field populations of a brown alga sheds light on the mechanisms underlying the emergence of asexuality
Source: Nat Ecol Evol. 2024 Aug 16;8(10):1916–32. doi: 10.1038/s41559-024-02490-w (PMC11461277; doi:10.1038/s41559-024-02490-w)
Supplement: Supplementary file 3 — Supplementary Table [file 41559_2024_2490_MOESM3_ESM.xlsx]

## Sheet: S1 - strains,accessions
Table S1. Strains used in this study.
Species; lineage	Strain code	Sex	Sampling locality	Genome seq	Accession number (DNAseq)	SRA (RNAseq)	RNAseq read type	N. clean reads (mean across replicates)	N. predicted genes	N. reads pseudo-aligned by Kallisto	N. expressed genes (TPM>0.4)	% genes expressed
S. lomentaria; lineage1	Kn2f	female	Kannonzaki, Kanagawa Pref., Japan;	Illumina	SRR25447474	Tab	PE 150 bp	33064952	17870	6112952	10499	58.7521
S. lomentaria; lineage1	Hz6f1	female	Hazkumisaki, Aichi Pref., Japan			SRR25445031	PE 150 bp	32251201	17870	5061228	12992	72.7029
S. lomentaria; lineage1	Hz6f2	female	Hazkumisaki, Aichi Pref., Japan			SRR25445020	PE 150 bp	56284372	17870	9843399	12323	68.9591
S. lomentaria; lineage1	Mr13ax1	ax female	Muroran, Hokkaido, Japan			SRR25445009	PE 150 bp	24542918	17870	4884008	12076	67.5769
S. lomentaria; lineage1	Mr13ax2	ax female	Muroran, Hokkaido, Japan			SRR25444998	PE 150 bp	52399511	17870	9490518	11430	63.9619
S. lomentaria; lineage1	Mr13ax3	ax female	Muroran, Hokkaido, Japan			SRR25444993	PE 150 bp	40821221	17870	7239320	10785	60.3525
S. lomentaria; lineage1	Mr20ax1	ax female	Muroran, Hokkaido, Japan			SRR25444992	PE 150 bp	54819565	17870	8213715	10518	58.8584
S. lomentaria; lineage1	Mr20ax2	ax female	Muroran, Hokkaido, Japan			SRR25444991	PE 150 bp	29560661	17870	5243778	13820	77.3363
S. lomentaria; lineage1	Kn4m	male	Kannonzaki, Kanagawa Pref., Japan			SRR25444990	PE 150 bp	20988834	17870	3484567	13615	76.1891
S. lomentaria; lineage1	Hz3m1	male	Hazkumisaki, Aichi Pref., Japan			SRR25444989	PE 150 bp	24427239	17870	3763875	11052	61.8467
S. lomentaria; lineage1	Hz3m2	male	Hazkumisaki, Aichi Pref., Japan			SRR25445030	PE 150 bp	31684212	17870	5514245	12655	70.817
S. lomentaria; lineage1	Hz8m	male	Hazkumisaki, Aichi Pref., Japan			SRR25445029	PE 150 bp	28199176	17870	4828557	13935	77.9799
S. lomentaria; lineage2	Fk1f1	female	Fukaura, Aomori Pref., Japan			SRR25445028	PE 150 bp	35521443	17870	7361546	12390	69.3341
S. lomentaria; lineage2	Fk1f2	female	Fukaura, Aomori Pref., Japan			SRR25445027	PE 150 bp	25011300	17870	4455893	12422	69.5132
S. lomentaria; lineage2	Fk1f3	female	Fukaura, Aomori Pref., Japan			SRR25445026	PE 150 bp	24260671	17870	4262576	13396	74.9636
S. lomentaria; lineage2	Ks4f	female	Kosagawa, Akita Pref., Japan			SRR25445025	PE 150 bp	19592764	17870	3398383	11725	65.6128
S. lomentaria; lineage2	Kw5f	female	Kiwado, Yamaguchi Pref., Japan			SRR25445024	PE 150 bp	20032595	17870	3204164	13157	73.6262
S. lomentaria; lineage2	Os17ax1	ax female	Oshoro, Hokkaido, Japan			SRR25445023	PE 150 bp	32121707	17870	5128365	14662	82.0481
S. lomentaria; lineage2	Os17ax2	ax female	Oshoro, Hokkaido, Japan			SRR25445022	PE 150 bp	53752139	17870	11945259	10561	59.099
S. lomentaria; lineage2	Os17ax3	ax female	Oshoro, Hokkaido, Japan			SRR25445021	PE 150 bp	52957984	17870	10012069	11432	63.9731
S. lomentaria; lineage2	Ng1m1	male	Nagatejima, Ishikawa Pref., Japan			SRR25445019	PE 150 bp	19838758	17870	2602108	13242	74.1018
S. lomentaria; lineage2	Ng1m2	male	Nagatejima, Ishikawa Pref., Japan			SRR25445018	PE 150 bp	20090448	17870	3187497	12844	71.8747
S. lomentaria; lineage2	Ng4m	male	Nagatejima, Ishikawa Pref., Japan			SRR25445017	PE 150 bp	22949087	17870	3635631	14861	83.1617
S. lomentaria; lineage2	Yr5m	male	Yurihama, Tottori Pref., Japan			SRR25445016	PE 150 bp	18246365	17870	2386473	14880	83.268
S. promiscuus; lineage1	Koi1f1	female	Koinoura, Fukuoka Pref., Japan			SRR25445015	PE 150 bp	31542924	21798	5242116	15920	73.0342
S. promiscuus; lineage1	Koi1f2	female	Koinoura, Fukuoka Pref., Japan			SRR25445014	PE 150 bp	33868347	21798	6614076	14154	64.9326
S. promiscuus; lineage1	Koi2f	female	Koinoura, Fukuoka Pref., Japan			SRR25445013	PE 150 bp	19687658	21798	3266865	16375	75.1216
S. promiscuus; lineage1	Sz7ax	ax female	Shioyazaki, Fukushima Pref., Japan			SRR25445012	PE 150 bp	33317990	21798	6326935	12775	58.6063
S. promiscuus; lineage1	Sz8ax	ax female	Shioyazaki, Fukushima Pref., Japan			SRR25445011	PE 150 bp	35428154	21798	6501289	13192	60.5193
S. promiscuus; lineage1	Sz14ax	ax female	Shioyazaki, Fukushima Pref., Japan			SRR25445010	PE 150 bp	16975472	21798	3322957	13871	63.6343
S. promiscuus; lineage1	Koi14m1	male	Koinoura, Fukuoka Pref., Japan			SRR25445008	PE 150 bp	36604382	21798	8307471	13543	62.1296
S. promiscuus; lineage1	Koi14m2	male	Koinoura, Fukuoka Pref., Japan			SRR25445007	PE 150 bp	31189139	21798	6107126	14836	68.0613
S. promiscuus; lineage1	Koi14m3	male	Koinoura, Fukuoka Pref., Japan			SRR25445006	PE 150 bp	29834239	21798	5355417	14789	67.8457
S. promiscuus; lineage 2	Im5f	female	Inoshiri, Kochi Pref., Japan			SRR25445005	PE 150 bp	20113009	21798	3320808	16364	75.0711
S. promiscuus; lineage 2	Im6f	female	Inoshiri, Kochi Pref., Japan	Illumina	SRR25460163	SRR25445004	PE 150 bp	26855484	21798	4958169	12471	57.2117
S. promiscuus; lineage 2	Im8f1	female	Inoshiri, Kochi Pref., Japan			SRR25445003	PE 150 bp	22310890	21798	3581539	14906	68.3824
S. promiscuus; lineage 2	Im8f2	female	Inoshiri, Kochi Pref., Japan			SRR25445002	PE 150 bp	21978029	21798	4573797	14880	68.2631
S. promiscuus; lineage 2	li4ax	ax female	Inoshiri, Kochi Pref., Japan			SRR25445001	PE 150 bp	27409968	21798	6156158	15598	71.557
S. promiscuus; lineage 2	li3ax1	ax female	Inoshiri, Kochi Pref., Japan			SRR25445000	PE 150 bp	29876945	21798	6158527	14516	66.5933
S. promiscuus; lineage 2	li3ax2	ax female	Inoshiri, Kochi Pref., Japan			SRR25444999	PE 150 bp	26846138	21798	5822099	14849	68.1209
S. promiscuus; lineage 2	li3ax3	ax female	Inoshiri, Kochi Pref., Japan	Nanopore	SRR25461321	SRR25444997	PE 150 bp	29311004	21798	6505216	14143	64.8821
S. promiscuus; lineage 2	Im1m	male	Inoshiri, Kochi Pref., Japan			SRR25444996	PE 150 bp	16897101	21798	3495316	15563	71.3965
S. promiscuus; lineage 2	Im2m	male	Inoshiri, Kochi Pref., Japan			SRR25444995	PE 150 bp	32913090	21798	6267849	14381	65.9739
S. promiscuus; lineage 2	Im3m	male	Inoshiri, Kochi Pref., Japan			SRR25444994	PE 150 bp	28621533	21798	5954501	14489	66.4694

## Sheet: S2-sex ratio
Table S2. Identification of the sex of each individual gametophte from natural populations of S. promiscuus.
Locality	Collection date	Sample collection code	Genotypic sex (PCR)	Phenotypic sex (cross experiment)	Phenotyping code	RNA-seq code
Koi (Koinoura: GPS: 33.802968, 130.450711), ♀:♂ = 5:1
	23 Mar. 2015	150323-5	f	f	Koi5f
		150323-14	m	m	Koi14m	Koi14m
	24 Mar. 2015	150324-1	f		Koi1f	Koi1f
		150324-2	f		Koi2f	Koi2f
		150324-3	f		Koi3f
		150324-4	f	f	Koi4f
Im (Inoshiri-Marina: GPS: 33.434433, 133.439520), ♀:♂ = 26:26
	21 Feb. 2019	190221-1	m	m		Im1m
		190221-2	m	m
		190221-3	f	f
		190221-4		f
		190221-5		f
		190221-6		m
	7 Mar. 2019	190307m-1	f	f
		190307m-2	m	m
		190307m-3	f
		190307m-4	m	m
		190307m-5	f	f		Im5f
		190307m-6	f	f		Im6f
		190307m-7	f	f
		190307m-8	f	f		Im8f
		190307m-9	m	m
		190307m-10	m	m
		190307m-11	f
		190307m-12	m
		190307m-13	f
		190307m-14	m
		190307m-15	f
		190307m-16	f
		190307m-17	m
		190307m-18	f
		190307m-19	m
		190307m-20	f
		190307m-21	f
	13 Feb. 2020	200213-1	m	m	Im9m
		200213-2	m	m	Im2m	Im2m
		200213-3	m	m	Im3m	Im3m
		200213-4	f	f	Im10f
		200213-5	f	f	Im11f
		200213-6	m	m	Im12m
		200213-7	m	m	Im13m
		200213-8	f	f	Im14f
		200213-9		f	Im15f
		200213-10	m	m	Im16m
		200213-11	f	f	Im17f
		200213-12	f	f	Im18f
		200213-13	m	m	Im19m
		200213-14	m	m	Im20m
		200213-15	m	m	Im21m
		200213-16	m	m	Im22m
		200213-17	f
		200213-18	m
		200213-19	f
		200213-20	m
	14 Feb. 2020	200214m-1	f	f
		200214m-2	m
		200214m-5	m	m
		200214m-6	m	m
		200214m-8	f	f
Ii (33.439514, 133.443991), ♀:♂ = 72:0
	20 Feb. 2019	190220-1	f
		190220-2	f
		190220-3	f			Ii3ax
		190220-4	f			Ii4ax
		190220-5	f
		190220-6	f
		190220-7	f
		190220-8	f
		190220-9	f	f
		190220-10	f
		190220-11	f
		190220-12	f
		190220-13	f
		190220-14	f
		190220-15	f
		190220-16	f
		190220-17	f
		190220-18	f
		190220-19	f
		190220-20	f
	7 Mar. 2019	190307i-1	f	f
		190307i-2	f	f
		190307i-3	f	f
		190307i-4	f	f
		190307i-5	f	f
		190307i-6	f
		190307i-7	f
		190307i-8	f
		190307i-9	f
		190307i-10	f
		190307i-11	f
	14 Feb. 2020	200214i-1	f	f	Ii5ax
		200214i-2	f	f	Ii6ax
		200214i-3	f	f	Ii7ax
		200214i-4	f	f	Ii8ax
		200214i-5	f	f	Ii9ax
		200214i-6	m?**	f
		200214i-7	f	f	Ii10ax
		200214i-8	f	f	Ii11ax
		200214i-9	f
		200214i-10	f	f	Ii12ax
		200214i-11	f
		200214i-12	f
		200214i-13	f
		200214i-14	f
		200214i-15	f
		200214i-16	f
		200214i-17	f
		200214i-18	f
		200214i-19	f
		200214i-20	m?**	f
		200214i-21	f
		200214i-22	f
		200214i-23	f
		200214i-24	f
	6 Mar. 2021	210306-1		f
		210306-2		f
		210306-3		f
		210306-4		f
		210306-5		f
		210306-6		f
		210306-7		f
		210306-8		f
		210306-9		f
		210306-10		f
		210306-11
		210306-12		f
		210306-13		f
		210306-14		f
		210306-15		f
		210306-16		f
		210306-17		f
p16, Shioyazaki (36.995939, 140.981575), ♀:♂ = 25:0
	16 Feb. 2017	170216-9	f
		170216-17	f
		170216-22	f
		170216-23	f
		170216-24	f
	25 Mar. 2018	180325-8	f
		180325-15	f
	21 Mar. 2019	190321-1	f
		190321-2	f	f
		190321-3	f	f	Sz2ax
		190321-4	f
		190321-5	f		Sz5ax
		190321-6	f	f	Sz6ax
		190321-7	f	f	Sz7ax	Sz7ax
		190321-8	f	f	Sz8ax	Sz8ax
		190321-9	f
		190321-10	f	f	Sz10ax
		190321-12	f
		190321-13	f
		190321-14	f			Sz14ax
		190321-15	f
		190321-16	f
		190321-17	f
		190321-18	f
		190321-19	f
		190321-20	f
**: samples identified as potential male by a spurious PCR, but they considered phenotypic females becuase they attract male gametes in the crossing experiments.

## Sheet: S3. demographic
Table S3. Demographic analyses using DILS.
Scytosiphon lomentaria					Scytosiphon promiscuus Lineage Koi/Sz					Scytosiphon promiscuus Lineage Im/Ii
Best model: SC-HeteroN-HeteroM					Best model: IM-HeteroN-HeteroM					Best model: IM-HomoN-HomoN
	Estimation					Estimation					Estimation
Parameters	Median	Credibility interval			Parameters	Median	Credibility interval			Parameters	Median	Credibility interval
Nsex	3.17076e+06	2.49229e+06	3.94382e+06		Nsex	5.22145e+06	4.04426e+06	6.50729e+06		Nsex	5.13469e+06	3.88416e+06	6220940
Nasex	1.45514e+06	1.15471e+06	1764825		Nasex	266253	219527	322950		Nasex	2739.29	2125	3350
Nancestral	838964	715793	964375		Nancestral	922431	784050	1.08773e+06		Nancestral	3.81078e+06	3.11006e+06	4.62094e+06
shape_N_a	1.19308	0.907247	1.48538		shape_N_a	0.597124	0.470267	0.736487		Tsplit	1.58098e+06	1.29953e+06	1883200
shape_N_b	4.77849	3.54582	5.83284		shape_N_b	4.63543	3.63411	5.47758		Msex-asex	37.1299	33.4616	41.0947
Tsplit	1.3164e+06	1067700	1593200		Tsplit	1.69949e+06	1.20792e+06	2.19482e+06		Masex-sex	54.4386	42.2997	64.7345
Tsc	105724	78802	134500		Msex-asex	50.8432	39.6272	62.3166
Msex-asex	24.5458	18.1109	31.2978		shape_Msex-asex_a	0.423904	0.312377	0.523637
shape_Msex-asex_a	0.740957	0.562905	0.933515		shape_Msex-asex_b	3.17372	2.30709	4.13206
shape_Msex-asex_b	2.40845	1.68798	3.01993		Masex-sex	23.4711	18.0678	29.8286
Masex-sex	47.2797	35.8815	61.3853		shape_Masex-sex_a	2.26015	1.67638	2.82134
shape_Masex-sex_a	0.700236	0.528695	0.88003		shape_Masex-sex_b	2.26734	1.71911	2.8791
shape_Masex-sex_b	4.48089	3.28014	5.94144

## Sheet: S4-phenotypes
Table S4. Tables summarizing the phenotypes in male, females and asexuals in the different populations of Scytosiphon. Fertilisation success was scored in each of the populations by counting proportion of zygotes. Pheromone was measured either by olfactation in a blind test or by GC-MS. Attachment of male flagellum was measured by microscope observation (blind test). Gamete fusion was scored 24h …
Fertilisation success
		Im (sexual female)			Ii (parthenogenetic female)									Diameter of gametes (μm): Ii vs Im				Diameter of gametes (μm): Sz vs Koi					Fertilization rate: Ii vs Im								Fertilization rate: Sz vs Koi								24h after germination rate: Ii vs Im								24h after germination rate: Sz vs Koi
		Im10f	Im11f	Im14f	Ii5ax	Ii6ax	Ii7ax	Ii9ax	Ii10ax	Ii11ax
Im (sexual male)	Im9m	14/14: 100% 13/16: 81.2%	10/10: 100% 16/19: 84.2%	NA	4/15: 26.6% 3/6: 50.0%	0/10: 0.0% 0/11: 0.0% 0/13: 0.0%	0/7: 0.0% 0/40: 0.0%	NA	0/26: 0.0%	NA				sexuality	strain	diameter		sexuality	strain	diameter			sexuality	strain	crossing	the number of fertilized gametes	the number of unfertilized gametes	fertilization rate			sexuality	strain	crossing	the number of fertilized gametes	the number of unfertilized gametes	fertilization rate			sexuality	strain	the number of germed gametes	the number of non-germed gametes	germination rate				sexuality	strain	the number of germed gametes
	Im2m	NA	12/12: 100%	NA	NA	0/32: 0.0%	NA	NA	NA	NA				asex	Ii5ax	4.11		asex	Sz5ax	4.623			asex	Ii5ax	Ii5ax_rep1	4	11	0.266667			asex	Sz2ax	Sz2ax_rep1	9	4	0.692308			asex	Ii5ax	106	25	0.80916				ax	Sz2ax	65
	Im3m	NA	11/13: 84.6%	NA	NA	0/29: 0.0%	NA	NA	NA	NA				asex	Ii5ax	4.658		asex	Sz5ax	5.034			asex	Ii5ax	Ii5ax_rep2	3	3	0.5			asex	Sz2ax	Sz2ax_rep2	15	15	0.5			asex	Ii6ax	96	56	0.631579				ax	Sz5ax	122
	Im13m	NA	NA	29/33: 87.9%	NA	NA	NA	0/30: 0.0%	NA	0/6: 0.0% 0/25: 0.0%				asex	Ii5ax	4.623		asex	Sz5ax	4.486			asex	Ii6ax	Ii6ax_rep1	0	10	0			asex	Sz2ax	Sz2ax_rep3	2	6	0.25			asex	Ii7ax	31	50	0.382716				ax	Sz7ax	93
														asex	Ii5ax	4.612		asex	Sz5ax	4.281			asex	Ii6ax	Ii6ax_rep2	0	11	0			asex	Sz2ax	Sz2ax_rep4	1	8	0.111111			asex	Ii9ax	87	80	0.520958				ax	Sz8ax	113
		Koi (sexual female)		Sz (parthenogenetic female)										asex	Ii5ax	4.11		asex	Sz5ax	4.064			asex	Ii6ax	Ii6ax_rep3	0	13	0			asex	Sz7ax	Sz7ax_rep1	9	17	0.346154			male	Im9m	3	142	0.0206897				f	Koi2f	3
		Koi4f	Koi5f	Sz2ax	Sz7ax	Sz8ax								asex	Ii5ax	4.11		asex	Sz5ax	4.566			asex	Ii6ax	Ii6ax_rep4	0	32	0			asex	Sz7ax	Sz7ax_rep2	7	15	0.318182			male	Im2m	4	112	0.0344828				f	Koi3f	4
Koi (sexual male)	Koi14m	20/38 (52.6%) 17/34 (50.0%) 4/22 (18.2%) 4/28 (14.3%) 16/18 (88.9%)	37/49 (75.5%) 21/34 (61.8%) 2/11 (18.2%)	9/13 (69.2%) 15/30 (50.0%) 2/8 (25.0%) 1/9 (11.1%)	9/26 (34.6%) 7/22 (31.8%) 9/22 (40.9%) 21/29 (72.4%)	2/35 (5.7%)								asex	Ii5ax	4.429		asex	Sz5ax	4.521			asex	Ii6ax	Ii6ax_rep5	0	29	0			asex	Sz7ax	Sz7ax_rep3	9	13	0.409091			male	Im3m	40	120	0.25				f	Koi5f	47
														asex	Ii5ax	4.521		asex	Sz5ax	4.349			asex	Ii7ax	Ii7ax_rep1	0	7	0			asex	Sz7ax	Sz7ax_rep4	21	8	0.724138			female	Im10f	7	128	0.0518519
														asex	Ii5ax	4.658		asex	Sz5ax	5.023			asex	Ii7ax	Ii7ax_rep2	0	40	0			asex	Sz8ax	Sz8ax_rep1	2	33	0.0571429			female	Im11f	63	105	0.375
population	Pheromone production?													asex	Ii5ax	3.881		asex	Sz5ax	4.521			asex	Ii9ax	Ii9ax_rep1	0	30	0			female	Koi4f	Koi4f_rep1	20	18	0.526316			female	Im14f	5	105	0.0454545
														asex	Ii5ax	4.201		asex	Sz5ax	5.023			asex	Ii10ax	Ii10ax_rep1	0	26	0			female	Koi4f	Koi4f_rep2	17	17	0.5
Koi5f	yes													asex	Ii5ax	3.927		asex	Sz5ax	5.114			asex	Ii11ax	Ii11ax_rep1	0	6	0			female	Koi4f	Koi4f_rep3	4	18	0.181818
Koi1f	yes													asex	Ii5ax	4.795		asex	Sz5ax	4.795			asex	Ii11ax	Ii11ax_rep2	0	25	0			female	Koi4f	Koi4f_rep4	4	24	0.142857
Koi2f	yes													asex	Ii5ax	3.733		asex	Sz5ax	4.829			female	Im10f	Im10f_rep1	14	0	1			female	Koi4f	Koi4f_rep5	16	2	0.888889
Koi3f	yes													asex	Ii5ax	4.589		asex	Sz5ax	4.521			female	Im10f	Im10f_rep2	13	3	0.8125			female	Koi5f	Koi5f_rep1	37	12	0.755102
Koi4f	yes													asex	Ii5ax	4.521		asex	Sz5ax	4.566			female	Im11f	Im11f_rep1	10	0	1			female	Koi5f	Koi5f_rep2	21	13	0.617647
Im10f	yes													asex	Ii5ax	3.699		asex	Sz5ax	4.749			female	Im11f	Im11f_rep2	16	3	0.842105			female	Koi5f	Koi5f_rep3	2	9	0.181818
Im11f	yes													asex	Ii5ax	3.801		asex	Sz5ax	4.247			female	Im11f	Im11f_rep3	12	0	1
Im14f	yes													asex	Ii5ax	4.612		asex	Sz5ax	4.886			female	Im11f	Im11f_rep4	11	2	0.846154
Im15f	yes													asex	Ii5ax	4.521		asex	Sz5ax	4.795			female	Im14f	Im14f_rep1	29	4	0.878788
Im17f	yes													asex	Ii5ax	4.658		asex	Sz5ax	4.064
Im18f	yes													asex	Ii5ax	5.068		asex	Sz5ax	4.874
Ii5ax	no													asex	Ii5ax	4.795		asex	Sz5ax	4.155
Ii6ax	no													asex	Ii5ax	4.886		asex	Sz5ax	4.384
Ii7ax	no													asex	Ii5ax	5.24		asex	Sz5ax	4.475
Ii8ax	no													asex	Ii5ax	4.692		asex	Sz5ax	4.429
Ii9ax	no													asex	Ii5ax	4.703		asex	Sz5ax	4.612
Ii10ax	no													asex	Ii5ax	4.977		asex	Sz5ax	4.555
Ii11ax	no													asex	Ii5ax	4.075		asex	Sz5ax	4.555
Ii12ax	no													asex	Ii9ax	4.201		asex	Sz5ax	4.84
														asex	Ii9ax	4.064		asex	Sz5ax	4.475
														asex	Ii9ax	4.521		asex	Sz5ax	4.658
														asex	Ii9ax	4.429		asex	Sz5ax	4.201
														asex	Ii9ax	4.247		asex	Sz5ax	4.566
														asex	Ii9ax	4.281		asex	Sz5ax	4.977
														asex	Ii9ax	4.201		asex	Sz5ax	4.658
														asex	Ii9ax	4.475		asex	Sz5ax	4.064
														asex	Ii9ax	3.938		asex	Sz5ax	4.977
														asex	Ii9ax	4.521		asex	Sz5ax	4.201
														asex	Ii9ax	4.155		asex	Sz5ax	4.475
														asex	Ii9ax	3.801		asex	Sz5ax	4.658
														asex	Ii9ax	3.322		asex	Sz5ax	4.932
														asex	Ii9ax	3.836		asex	Sz5ax	4.703
														asex	Ii9ax	4.566		asex	Sz5ax	4.795
														asex	Ii9ax	4.384		asex	Sz5ax	4.292
														asex	Ii9ax	4.338		asex	Sz5ax	5.023
														asex	Ii9ax	3.744		asex	Sz5ax	4.566
														asex	Ii9ax	3.733		asex	Sz5ax	4.749
														asex	Ii9ax	4.281		asex	Sz5ax	4.795
														asex	Ii9ax	4.281		asex	Sz5ax	4.977
														asex	Ii9ax	4.11		asex	Sz6ax	4.863
														asex	Ii9ax	3.744		asex	Sz6ax	5.274
														asex	Ii9ax	4.11		asex	Sz6ax	4.84
														asex	Ii9ax	4.292		asex	Sz6ax	5.388
														asex	Ii9ax	4.566		asex	Sz6ax	4.155
														asex	Ii9ax	4.338		asex	Sz6ax	4.247
														asex	Ii9ax	4.212		asex	Sz6ax	5.068
														asex	Ii9ax	4.384		asex	Sz6ax	4.384
														asex	Ii9ax	3.973		asex	Sz6ax	4.018
														asex	Ii9ax	3.927		asex	Sz6ax	4.658
														asex	Ii9ax	4.338		asex	Sz6ax	5.137
														asex	Ii9ax	4.247		asex	Sz6ax	4.749
														asex	Ii9ax	4.075		asex	Sz6ax	4.886
														asex	Ii9ax	4.212		asex	Sz6ax	5.845
														asex	Ii9ax	4.11		asex	Sz6ax	4.84
														asex	Ii9ax	3.973		asex	Sz6ax	4.429
														asex	Ii9ax	4.075		asex	Sz6ax	4.749
														asex	Ii9ax	4.247		asex	Sz6ax	5.753
														asex	Ii9ax	3.904		asex	Sz6ax	4.863
														asex	Ii9ax	4.018		asex	Sz6ax	4.795
														asex	Ii9ax	4.452		asex	Sz6ax	5.068
														asex	Ii9ax	4.292		asex	Sz6ax	5.114
														asex	Ii9ax	4.612		asex	Sz6ax	4.795
														asex	Ii9ax	4.178		asex	Sz6ax	4.429
														asex	Ii9ax	4.11		asex	Sz6ax	5.251
														asex	Ii9ax	4.749		asex	Sz6ax	4.703
														asex	Ii10ax	3.699		asex	Sz6ax	4.977
														asex	Ii10ax	3.881		asex	Sz6ax	4.977
														asex	Ii10ax	3.607		asex	Sz6ax	5.753
														asex	Ii10ax	4.201		asex	Sz6ax	5.251
														asex	Ii10ax	3.973		asex	Sz6ax	5.16
														asex	Ii10ax	3.607		asex	Sz6ax	3.973
														asex	Ii10ax	4.018		asex	Sz6ax	4.863
														asex	Ii10ax	3.562		asex	Sz6ax	4.475
														asex	Ii10ax	3.607		asex	Sz6ax	5.16
														asex	Ii10ax	3.881		asex	Sz6ax	5.753
														asex	Ii10ax	4.521		asex	Sz6ax	4.932
														asex	Ii10ax	4.338		asex	Sz6ax	4.429
														asex	Ii10ax	4.075		asex	Sz6ax	4.612
														asex	Ii10ax	4.201		asex	Sz6ax	5.068
														asex	Ii10ax	4.018		asex	Sz6ax	5.616
														asex	Ii10ax	4.281		asex	Sz6ax	4.795
														asex	Ii10ax	4.178		asex	Sz6ax	4.932
														asex	Ii10ax	4.007		asex	Sz6ax	5.525
														asex	Ii10ax	3.79		asex	Sz6ax	4.658
														asex	Ii10ax	4.612		asex	Sz6ax	5.388
														asex	Ii10ax	3.836		asex	Sz6ax	5.548
														asex	Ii10ax	3.288		asex	Sz6ax	4.658
														asex	Ii10ax	4.429		asex	Sz6ax	4.932
														asex	Ii10ax	3.836		asex	Sz6ax	5.799
														asex	Ii10ax	4.749		asex	Sz7ax	4.633
														asex	Ii10ax	3.881		asex	Sz7ax	4.771
														asex	Ii10ax	3.881		asex	Sz7ax	4.22
														asex	Ii10ax	3.699		asex	Sz7ax	4.266
														asex	Ii10ax	4.155		asex	Sz7ax	4.886
														asex	Ii10ax	4.384		asex	Sz7ax	4.521
														asex	Ii10ax	4.201		asex	Sz7ax	4.84
														asex	Ii10ax	3.744		asex	Sz7ax	4.658
														asex	Ii10ax	3.151		asex	Sz7ax	5.023
														asex	Ii10ax	3.881		asex	Sz7ax	4.429
														asex	Ii10ax	3.105		asex	Sz7ax	4.201
														asex	Ii10ax	4.018		asex	Sz7ax	4.977
														asex	Ii10ax	3.881		asex	Sz7ax	4.692
														asex	Ii10ax	4.612		asex	Sz7ax	4.795
														asex	Ii11ax	3.744		asex	Sz7ax	5.205
														asex	Ii11ax	4.064		asex	Sz7ax	5.308
														asex	Ii11ax	3.699		asex	Sz7ax	4.703
														asex	Ii11ax	3.516		asex	Sz7ax	4.064
														asex	Ii11ax	4.292		asex	Sz7ax	4.703
														asex	Ii11ax	3.79		asex	Sz7ax	4.338
														asex	Ii11ax	3.744		asex	Sz7ax	4.475
														asex	Ii11ax	4.247		asex	Sz7ax	4.749
														asex	Ii11ax	4.292		asex	Sz7ax	5.068
														asex	Ii11ax	3.927		asex	Sz7ax	4.566
														asex	Ii11ax	4.612		asex	Sz7ax	4.064
														asex	Ii11ax	3.881		asex	Sz7ax	4.429
														asex	Ii11ax	4.018		asex	Sz7ax	4.247
														asex	Ii11ax	3.973		asex	Sz7ax	5.388
														asex	Ii11ax	4.064		asex	Sz7ax	4.84
														asex	Ii11ax	3.653		asex	Sz7ax	4.795
														asex	Ii11ax	4.384		asex	Sz7ax	4.612
														asex	Ii11ax	4.338		asex	Sz7ax	4.658
														asex	Ii11ax	4.018		asex	Sz7ax	4.475
														asex	Ii11ax	4.201		asex	Sz7ax	4.566
														asex	Ii11ax	3.973		asex	Sz7ax	5.297
														asex	Ii11ax	3.927		asex	Sz7ax	4.932
														asex	Ii11ax	3.881		asex	Sz7ax	4.932
														asex	Ii11ax	3.836		asex	Sz7ax	5.16
														female	Im11f	4.338		asex	Sz7ax	4.384
														female	Im11f	3.973		asex	Sz7ax	4.84
														female	Im11f	4.384		asex	Sz7ax	4.566
														female	Im11f	4.384		asex	Sz7ax	4.749
														female	Im11f	4.521		asex	Sz7ax	5
														female	Im11f	4.292		asex	Sz7ax	5
														female	Im11f	4.11		asex	Sz7ax	4.795
														female	Im11f	4.84		asex	Sz7ax	4.384
														female	Im11f	4.726		asex	Sz7ax	5.205
														female	Im11f	4.452		asex	Sz7ax	5.068
														female	Im11f	4.018		asex	Sz7ax	4.452
														female	Im11f	4.521		asex	Sz7ax	4.384
														female	Im11f	4.201		asex	Sz8ax	4.429
														female	Im11f	4.338		asex	Sz8ax	5.342
														female	Im11f	3.767		asex	Sz8ax	4.429
														female	Im11f	4.338		asex	Sz8ax	4.795
														female	Im11f	4.247		asex	Sz8ax	4.703
														female	Im11f	4.658		asex	Sz8ax	4.795
														female	Im11f	4.018		asex	Sz8ax	4.566
														female	Im11f	4.064		asex	Sz8ax	4.84
														female	Im11f	4.703		asex	Sz8ax	5.434
														female	Im11f	3.927		asex	Sz8ax	5.205
														female	Im11f	4.384		asex	Sz8ax	5.068
														female	Im11f	4.338		asex	Sz8ax	4.475
														female	Im11f	4.703		asex	Sz8ax	4.795
														female	Im11f	4.749		asex	Sz8ax	4.932
														female	Im11f	4.521		asex	Sz8ax	5.068
														female	Im11f	4.749		asex	Sz8ax	5.023
														female	Im11f	4.932		asex	Sz8ax	5
														female	Im11f	4.018		asex	Sz8ax	4.749
														female	Im11f	4.384		asex	Sz8ax	4.292
														female	Im11f	4.292		asex	Sz8ax	4.795
														female	Im11f	4.475		asex	Sz8ax	4.703
														female	Im11f	4.612		asex	Sz8ax	5.297
														female	Im11f	4.247		asex	Sz8ax	4.84
														female	Im11f	4.555		asex	Sz8ax	5.297
														female	Im11f	4.612		asex	Sz8ax	5.068
														female	Im11f	4.155		asex	Sz8ax	4.566
														female	Im11f	4.247		asex	Sz8ax	4.338
														female	Im11f	4.521		asex	Sz8ax	4.475
														female	Im11f	4.292		asex	Sz8ax	4.703
														female	Im11f	4.612		asex	Sz8ax	5.297
														female	Im11f	4.201		asex	Sz8ax	4.886
														female	Im11f	4.612		asex	Sz8ax	4.475
														female	Im11f	4.11		asex	Sz8ax	4.749
														female	Im11f	4.749		asex	Sz8ax	5.114
														female	Im11f	4.612		asex	Sz8ax	4.429
														female	Im11f	4.247		asex	Sz8ax	4.795
														female	Im11f	4.292		asex	Sz8ax	4.486
														female	Im17f	3.973		asex	Sz8ax	5.114
														female	Im17f	4.064		asex	Sz8ax	6.21
														female	Im17f	3.744		asex	Sz8ax	4.384
														female	Im17f	4.384		female	Koi2f	4.155
														female	Im17f	3.927		female	Koi2f	3.881
														female	Im17f	3.938		female	Koi2f	3.562
														female	Im17f	3.881		female	Koi2f	4.155
														female	Im17f	3.881		female	Koi2f	4.566
														female	Im17f	4.247		female	Koi2f	3.938
														female	Im17f	4.247		female	Koi2f	4.612
														female	Im17f	4.201		female	Koi2f	4.018
														female	Im17f	3.973		female	Koi2f	4.429
														female	Im17f	3.973		female	Koi2f	3.973
														female	Im17f	4.749		female	Koi2f	4.178
														female	Im17f	4.155		female	Koi2f	4.007
														female	Im17f	4.384		female	Koi2f	4.932
														female	Im17f	4.612		female	Koi2f	4.018
														female	Im17f	4.018		female	Koi2f	4.977
														female	Im17f	4.155		female	Koi2f	4.977
														female	Im17f	4.064		female	Koi2f	4.064
														female	Im17f	4.384		female	Koi2f	4.338
														female	Im17f	4.703		female	Koi2f	4.247
														female	Im17f	4.452		female	Koi2f	4.292
														female	Im17f	4.582		female	Koi2f	4.384
														female	Im17f	3.973		female	Koi2f	4.11
														female	Im17f	4.292		female	Koi2f	4.201
														female	Im17f	4.338		female	Koi2f	4.658
														female	Im17f	4.521		female	Koi2f	3.973
														female	Im17f	4.11		female	Koi2f	4.018
														female	Im17f	4.932		female	Koi2f	3.836
														female	Im17f	4.521		female	Koi2f	4.521
														female	Im17f	3.927		female	Koi2f	3.973
														female	Im17f	4.452		female	Koi2f	3.881
														female	Im17f	4.315		female	Koi2f	4.521
														female	Im17f	4.566		female	Koi2f	4.247
														female	Im17f	3.927		female	Koi2f	4.521
														female	Im17f	4.475		female	Koi2f	5.137
														female	Im17f	4.155		female	Koi2f	4.292
														female	Im17f	3.836		female	Koi2f	4.007
														female	Im17f	4.155		female	Koi2f	4.201
														female	Im17f	4.155		female	Koi2f	4.064
														female	Im17f	4.018		female	Koi2f	3.767
														female	Im17f	3.973		female	Koi2f	4.521
														female	Im18f	4.292		female	Koi2f	4.155
														female	Im18f	4.11		female	Koi2f	4.155
														female	Im18f	3.973		female	Koi2f	4.018
														female	Im18f	4.155		female	Koi2f	4.886
														female	Im18f	3.973		female	Koi2f	4.703
														female	Im18f	4.429		female	Koi2f	4.726
														female	Im18f	4.475		female	Koi3f	4.521
														female	Im18f	4.566		female	Koi3f	4.292
														female	Im18f	4.749		female	Koi3f	4.475
														female	Im18f	4.658		female	Koi3f	4.247
														female	Im18f	4.429		female	Koi3f	4.247
														female	Im18f	4.384		female	Koi3f	4.247
														female	Im18f	4.338		female	Koi3f	4.384
														female	Im18f	4.155		female	Koi3f	4.658
														female	Im18f	4.338		female	Koi3f	5.068
														female	Im18f	4.658		female	Koi3f	4.795
														female	Im18f	3.79		female	Koi3f	5.023
														female	Im18f	4.521		female	Koi3f	4.338
														female	Im18f	4.429		female	Koi3f	4.932
														female	Im18f	4.155		female	Koi3f	4.84
														female	Im18f	4.155		female	Koi3f	4.749
														female	Im18f	4.201		female	Koi3f	4.247
														female	Im18f	4.338		female	Koi3f	4.475
														female	Im18f	4.292		female	Koi3f	4.566
														female	Im18f	4.521		female	Koi3f	4.612
														female	Im18f	3.836		female	Koi3f	5.068
														female	Im18f	4.064		female	Koi3f	4.84
														female	Im18f	4.475		female	Koi3f	5.137
														female	Im18f	4.338		female	Koi3f	4.658
														female	Im18f	4.384		female	Koi3f	4.201
														female	Im18f	4.384		female	Koi3f	4.886
														female	Im18f	4.292		female	Koi3f	4.201
														female	Im18f	4.247		female	Koi3f	4.658
														female	Im18f	4.247		female	Koi3f	4.521
														female	Im18f	4.703		female	Koi3f	4.795
														female	Im18f	4.155		female	Koi3f	4.429
														female	Im18f	4.155		female	Koi3f	4.566
														female	Im18f	4.155		female	Koi3f	4.84
														female	Im18f	4.384		female	Koi3f	5.114
														female	Im18f	4.292		female	Koi3f	4.315
														female	Im18f	3.562		female	Koi3f	4.886
														female	Im18f	4.84		female	Koi3f	4.703
														female	Im18f	4.566		female	Koi3f	4.566
														female	Im18f	4.201		female	Koi3f	5.479
														female	Im18f	4.064		female	Koi3f	4.863
														female	Im18f	4.11		female	Koi3f	4.178
														female	Im18f	4.703		female	Koi3f	4.429
														female	Im18f	3.699		female	Koi3f	4.521
														male	Im16m	4.11		female	Koi3f	4.384
														male	Im16m	3.973		female	Koi3f	4.589
														male	Im16m	3.607		female	Koi3f	4.384
														male	Im16m	3.516		female	Koi3f	4.178
														male	Im16m	4.384		female	Koi3f	4.429
														male	Im16m	3.881		female	Koi3f	4.84
														male	Im16m	4.155		female	Koi3f	4.612
														male	Im16m	4.338		female	Koi3f	4.521
														male	Im16m	4.018		female	Koi5f	3.699
														male	Im16m	4.11		female	Koi5f	4.475
														male	Im16m	3.744		female	Koi5f	3.79
														male	Im16m	3.927		female	Koi5f	4.521
														male	Im16m	4.018		female	Koi5f	4.292
														male	Im16m	4.018		female	Koi5f	4.292
														male	Im16m	4.247		female	Koi5f	4.658
														male	Im16m	3.79		female	Koi5f	4.521
														male	Im16m	3.653		female	Koi5f	4.384
														male	Im16m	3.744		female	Koi5f	4.292
														male	Im16m	4.292		female	Koi5f	4.863
														male	Im16m	3.607		female	Koi5f	4.452
														male	Im16m	3.653		female	Koi5f	3.904
														male	Im16m	3.79		female	Koi5f	4.178
														male	Im16m	3.973		female	Koi5f	4.155
														male	Im16m	4.018		female	Koi5f	4.795
														male	Im16m	4.11		female	Koi5f	4.388
														male	Im16m	4.064		female	Koi5f	4.247
														male	Im16m	3.744		female	Koi5f	4.749
														male	Im16m	4.018		female	Koi5f	4.886
														male	Im16m	4.475		female	Koi5f	4.338
														male	Im16m	4.384		female	Koi5f	4.201
														male	Im16m	3.836		female	Koi5f	4.612
														male	Im16m	4.11		female	Koi5f	3.973
														male	Im16m	4.292		female	Koi5f	4.452
														male	Im16m	4.247		female	Koi5f	4.178
														male	Im16m	3.653		female	Koi5f	3.973
														male	Im16m	3.79		female	Koi5f	3.836
														male	Im16m	4.155		female	Koi5f	4.247
														male	Im16m	4.612		female	Koi5f	4.11
														male	Im16m	4.155		female	Koi5f	4.384
														male	Im16m	4.155		female	Koi5f	3.836
														male	Im16m	3.927		female	Koi5f	4.932
														male	Im16m	3.836		female	Koi5f	4.886
														male	Im16m	4.475		female	Koi5f	4.384
														male	Im16m	3.79		female	Koi5f	4.384
														male	Im16m	3.973		female	Koi5f	4.726
														male	Im16m	4.749		female	Koi5f	4.041
														male	Im16m	3.927		female	Koi5f	4.178
														male	Im16m	4.932		female	Koi5f	4.384
														male	Im16m	3.562		female	Koi5f	4.795
														male	Im16m	3.562		female	Koi5f	4.452
														male	Im20m	4.064		female	Koi5f	3.63
														male	Im20m	4.018		female	Koi5f	4.11
														male	Im20m	3.836		female	Koi5f	4.589
														male	Im20m	3.425		female	Koi5f	4.11
														male	Im20m	3.607		female	Koi5f	4.384
														male	Im20m	3.801		female	Koi5f	4.11
														male	Im20m	3.744		female	Koi5f	4.863
														male	Im20m	4.064		female	Koi5f	4.521
														male	Im20m	4.064		male	Koi14m	3.945
														male	Im20m	3.562		male	Koi14m	4.495
														male	Im20m	3.356		male	Koi14m	3.807
														male	Im20m	3.425		male	Koi14m	4.404
														male	Im20m	3.973		male	Koi14m	3.991
														male	Im20m	3.082		male	Koi14m	3.853
														male	Im20m	3.288		male	Koi14m	4.037
														male	Im20m	3.744		male	Koi14m	3.853
														male	Im20m	4.018		male	Koi14m	3.761
														male	Im20m	2.831		male	Koi14m	4.174
														male	Im20m	3.607		male	Koi14m	4.083
														male	Im20m	4.475		male	Koi14m	3.853
														male	Im20m	3.607		male	Koi14m	3.544
														male	Im20m	4.201		male	Koi14m	4.576
														male	Im20m	3.699		male	Koi14m	4.025
														male	Im20m	4.11		male	Koi14m	4.22
														male	Im20m	3.219		male	Koi14m	3.67
														male	Im20m	4.178		male	Koi14m	3.991
														male	Im20m	3.973		male	Koi14m	4.541
														male	Im20m	4.064		male	Koi14m	3.44
														male	Im20m	4.247		male	Koi14m	3.899
														male	Im20m	4.201		male	Koi14m	4.22
														male	Im20m	3.699		male	Koi14m	4.037
														male	Im20m	3.653		male	Koi14m	3.991
														male	Im20m	4.338		male	Koi14m	3.532
														male	Im20m	3.059		male	Koi14m	4.174
														male	Im20m	3.79		male	Koi14m	3.807
														male	Im22m	3.767		male	Koi14m	3.991
														male	Im22m	3.904		male	Koi14m	3.578
														male	Im22m	4.315		male	Koi14m	3.991
														male	Im22m	3.904		male	Koi14m	3.761
														male	Im22m	4.247		male	Koi14m	4.22
														male	Im22m	3.699		male	Koi14m	3.761
														male	Im22m	3.699		male	Koi14m	4.679
														male	Im22m	3.767		male	Koi14m	3.853
														male	Im22m	4.178		male	Koi14m	4.266
														male	Im22m	4.11		male	Koi14m	4.174
														male	Im22m	4.292		male	Koi14m	3.991
														male	Im22m	3.973		male	Koi14m	3.394
														male	Im22m	3.607		male	Koi14m	4.312
														male	Im22m	4.201		male	Koi14m	3.807
														male	Im22m	3.881		male	Koi14m	4.266
														male	Im22m	3.881		male	Koi14m	3.807
														male	Im22m	4.018		male	Koi14m	4.266
														male	Im22m	4.155		male	Koi14m	4.174
														male	Im22m	4.201		male	Koi14m	3.945
														male	Im22m	4.155		male	Koi14m	3.394
														male	Im22m	4.155		male	Koi14m	4.128
														male	Im22m	3.927		male	Koi14m	4.174
														male	Im22m	4.11		male	Koi14m	3.899
														male	Im22m	4.155
														male	Im22m	3.836
														male	Im22m	4.612
														male	Im22m	4.566
														male	Im22m	4.566
														male	Im22m	4.11
														male	Im22m	4.886
														male	Im22m	4.338
														male	Im22m	4.178
														male	Im22m	4.018
														male	Im22m	4.018
														male	Im22m	4.566
														male	Im22m	3.973
														male	Im22m	3.836
														male	Im22m	4.064
														male	Im22m	4.201
														male	Im22m	4.452
														male	Im22m	4.589
														male	Im22m	4.658
														male	Im22m	4.384
														male	Im22m	3.767
														male	Im22m	3.767
														male	Im22m	4.315
														male	Im22m	4.247
														male	Im22m	3.927
														male	Im22m	4.041
														male	Im22m	4.247
[truncated: 8 more columns]

## Sheet: S5 - GLMM stats phenotypes
Table S5 - GLMM models to test significance of differences in phenotypes of sexual and asexual females
Fertilization rate
	Null model: fertilization rate~1+(1|sample)
	Model: fertilization rate~sex+(1|sample)
	Fertilization rate: Ii vs Im (S. promiscuus)
		AIC	Estimate	Std. Error	z value	Pr (> |z|)
	Null model	60.916
	Intercept		-9.195	3.517	-2.614	0.009
	Model	52.793
	Intercept		-5.703	1.914	-2.98	0.00288
	Sexuality (sexual female)		7.966	2.329	3.42	0.0006
	Fertilization rate: Sz and Koi (S. promiscuus)
		AIC	Estimate	Std. Error	z value	Pr (> |z|)
	Null model	148.01
	Intercept		-0.4553	0.4447	-1.024	0.306
	Model	148.43
	Intercept		-0.8529	0.5006	-1.704	0.0884
	Sexuality (sexual female)		1.0041	0.7555	1.329	0.1838
	Between Ii and Im, the GLMM estimated that sexual female gametes, gametes from Im has higher fertilization rate than parthenogenetic female gametes, gametes from Ii [see the positive value of estimate, 7.966 for the fixed effect, sexuality (sexual female) (Pr = 6.0E-04)]. Furthermore, the model considering sexuality had better AIC value than the null model that does not consider sexuality. In con…
Diameter of gametes
	Null model: size~1+(1|sample)
	Model: size~sex+(1|sample)
	Diameter of gametes: Ii vs Im (S. promiscuus)
		AIC	Estimate	Std. Error	df	t value	Pr (> |t|)
	Null model	243.58
	Intercept		4.1426	0.0653	8.884	63.44	4.1e-13
	Model	242.22
	Intercept		4.1502	0.09015	7.00529	46.036	5.89e-10
	Sexuality (sexual female)		0.14872	0.13664	6.7953	1.088	0.314
	Sexuality (sexual male)		-0.17402	0.1368	6.82523	-1.272	0.245
	Diameter of gametes: Sz and Koi (S. promiscuus)
		AIC	Estimate	Std. Error	df	t value	Pr (> |t|)
	Null model	308.61
	Intercept		4.1426	0.0653	8.884	63.44	4.1e-13
	Model	299.03
	Intercept		4.77949	0.08055	5.03651	59.338	2.32e-08
	Sexuality (sexual female)		-0.36864	0.12293	5.01977	-2.999	0.02999
	Sexuality (sexual male)		-0.78441	0.1797	4.99195	-4.365	0.00728
	Between Ii and Im, the model considering sexuality had sligntly better AIC value than the null model that does not consider sexuality, while, even the model considering sexuality did not estimate significant difference in the gamete size of sexual female (Pr = 0.314) and male gametes (Pr=0.245). Between Sz and Koi, the model considering sexuality and better AIC value than the null model, and the …
Germination rate after 24h incubation of unfused gametes
	Null model: germination rate~1+(1|sample)
	Model: germination rate~sex+(1|sample)
	Germination rate:Ii and Im (S. promiscuus)
		AIC	Estimate	Std. Error	z value	Pr (> |z|)
	Null model	96.54
	Intercept		-1.302	0.558	-2.333	0.0197
	Model	90.019
	Intercept		0.4	0.5102	0.784	0.433064
	Sexuality (sexual female)		-2.5202	0.7957	-3.167	0.00154
	Sexuality (sexual male)		-3.1025	0.808	-3.84	0.000123
	Germination rate:Sz and Koi (S. promiscuus)
		AIC	Estimate	Std. Error	z value	Pr (> |z|)
	Null model	68.287
	Intercept		-0.0843	0.6997	-0.12	0.904
	Model	61.097
	Intercept		1.2649	0.4651	2.72	0.007
	Sexuality (sexual female)		-3.1118	0.7417	-4.196	2.72e-05
	The GLMM models considering sexuality had better AIC values than their null models both between Ii and Im and between Sz and Koi. The models considering sexuality estimated that sexual gametes had lower germination rate than parthenognetic female gametes (see negative values of estimates for sexual female and male with significant Pr value) that means parthenogenetic female gametes had higher ger…
Cell number of five-day-old germlings of unfused gametes
	Null model: Cell number of parthenogenetic germlings~1+(1|sample)
	Model: Cell number of parthenogenetic germlings~sex+(1|sample)
	Cell number of parthenogenetic germlings: Ii vs Im (S. promiscuus)
		AIC	Estimate	Std. Error	z value	Pr (> |z|)
	Null model	2984.7
	Intercept		1.351	0.1733	7.796	6.41e-15
	Model	2964.5
	Intercept		1.83671	0.07947	23.112	< 2E-16
	Sexuality (sexual female)		-0.36771	0.12304	-2.989	0.0028
	Sexuality (sexual male)		-1.25244	0.12716	-9.85	< 2E-16
	Cell number of parthenogenetic germlings: Sz and Koi (S. promiscuus)
		AIC	Estimate	Std. Error	z value	Pr (> |z|)
	Null model	2049.4
	Intercept		1.6027	0.3016	5.314	1.07e-07
	Model	2032.6
	Intercept		2.3608	0.1135	20.802	< 2E-16
	Sexuality (sexual female)		-1.2601	0.1773	-7.106	1.19e-12
	Sexuality (sexual male)		-2.2915	0.2733	-8.385	< 2E-16
	The GLMM models considering sexuality had better AIC values than their null models both between Ii and Im and between Sz and Koi. The models considering sexuality estimated that germlings of sexual female and male gametes had fewer cells than those of parthenognetic female gametes (see negative values of estimates for sexual female and male with significant Pr value) that means parthenogenetic fe…

## Sheet: S6 - Busco genomes
Table S6. Genome sequencing details and structural annotation .
Species	Number of transcripts	Number of genes	BUSCO score ODB10 eukaryota (prot)	BUSCO score ODB10 stramenopiles (prot)
S. promiscuus	22379	21798	C:81.2%[S:60.8%,D:20.4%],F:8.2%,M:10.6%,n:255	C:98.0%[S:76.0%,D:22.0%],F:0.0%,M:2.0%,n:100
S. lomentaria	18606	17870	C:82.3%[S:68.6%,D:13.7%],F:7.1%,M:10.6%,n:255	C:90.0%[S:73.0%,D:17.0%],F:2.0%,M:8.0%,n:100
		S. promiscuus	S. lomentaria
	Number of scaffolds	1142	145547
	Genome size	194113675	189727407
	Shortest scaffold	1942	100
	Longest scaffold	7724433	6834693
	N50	1425052	1067379
	GC%	45.08 %	44.17 %
	Contigs > 1K nt	1142 (100.00 %)	4125 (2.83 %)
	Contigs > 10K nt	612 (53.59 %)	523 (0.36 %)
	Contigs > 100K nt	197 (17.25 %)	170 (0.12 %)
	Contigs > 1M nt	59 (5.17 %)	50 (0.03 %)
	Number of gene models	22379	18497

## Sheet: S7-exp genes
Table S7 - Number of expressed genes in S. lomentaria and S. promiscuus lineages and differential expression (DE) levels.
Species	S. promiscuus	S. lomentaria	Single-copy orthologous between the two species			% expressed genes in gametes (S.prom)	% expressed genes in gametes (S.lom)
Nb. of expressed genes	12809	11378	4747			0.572367	0.611523
Nb. female-biased genes	69	62	7
Nb. male-biased genes	53	39	1
male vs female (SBGE)	0.00952455	0.00887678
Number of DE genes per lineage between sexual and asexual females.
lineage	S. promiscuus – lineage 1	S. promiscuus – lineage 2	S. lomentaria - lineage 1
Nb diff express gene – sex vs asex female	1064	1110	376
Nb diff express gene with SCO – sex vs asex female	281	378	275
N. generation-biased genes
	n. GA specific	n. SP-specific	N. of unbiased genes	mean πN/πS	mean expression (TPM) of GA-specific genes
S. promiscus	124	209	XXXX
S. lomentaria	1751	87

## Sheet: S8 -GO-TPM-all-Spro
Table S7. Functional annotation (GO terms) and erxpression level (in trancript per million, TPM) of S. prmiscuus genes.
gene_id	GO	Ii3ax1	Ii3ax2	Ii3ax3	Ii4ax	Sz7ax	Sz8ax	Sz14ax	Im5f	Im6f	Im8f1	Im8f2	Koi1f1	Koi1f2	Koi2f	Im1m	Im2m	Im3m	Koi14m1	Koi14m2	Koi14m3
Sprom_anno1.g10	GO:0003677	0	0	0	0	0	0	0	0	0	0	0	0	0	0	0	0	0	0	0	0
Sprom_anno1.g100	GO:0051537	61.7686	92.6897	120.904	114.891	47.1527	52.0351	124.324	52.3668	57.8561	2.33655	61.4711	56.9516	0	81.987	32.2219	1.36416	179.566	14.6	70.8511	170.499
Sprom_anno1.g1000	NA	1.39429	2.00295	1.12148	2.03248	0.730154	0.338731	0.833022	2.81431	0.456239	1.85105	1.02223	2.78995	1.38374	2.10985	2.41344	1.55794	0.931293	0.748343	0.56865	0.864428
Sprom_anno1.g10000	GO:0016787, EC:3	9.73621	9.05777	10.1553	19.4107	0.137029	0	0.546381	0	5.36891	0.752547	0	5.15696	0.648554	0.859108	0.508249	0.439185	0.792489	0	0.45253	0.49184
Sprom_anno1.g10001	GO:0019901, GO:0005634, GO:0005524, GO:0005516, GO:0005737, GO:0005509, GO:0016020, GO:0046777, GO:0004674, GO:0018105, GO:0035556, GO:0000079, EC:2.7.1	0.405593	0.135637	0.0625128	0.376198	0.131847	0.368936	0	0.974276	0.295635	1.20071	1.70963	0.164324	0.187745	0.675745	0.310135	0.718547	1.74507	1.10448	0.221915	0.244324
Sprom_anno1.g10002	GO:0016616, GO:0046872, EC:1	0.41426	0.26736	0.155532	0.43367	0.162582	0.827852	0	1.16161	0.596919	0.695497	0.60499	1.03517	1.05879	1.58035	1.45835	1.58193	0.88728	0.249151	0	0.886687
Sprom_anno1.g10003	GO:0005977, GO:0005737, GO:0006011, GO:0003983, EC:2.7.7.64, EC:2.7.7.9	4.68666	21.7854	10.9783	11.9541	37.5506	20.5411	8.13653	14.076	9.40372	19.2541	6.11042	8.52331	2.10987	6.95746	4.37411	19.1378	28.4012	0.577897	1.35584	7.41282
Sprom_anno1.g10005	NA	2.25857	0	2.40649	0	1.11089	2.06006	0	2.1202	28.4663	0	6.65853	0	1.01373	0	3.41707	3.66544	2.32803	1.56089	4.68282	1.23259
Sprom_anno1.g10006	GO:0000808, GO:0006261, GO:0043596, GO:0000811, GO:0008156, GO:0042555, GO:0097373, GO:0003677, GO:0005656, GO:0000076, GO:0031327, GO:0016020, GO:0071897, GO:0010558	1.28141	0.549681	4.31523	0.737207	3.32715	5.0174	1.90955	5.8751	0.0925634	1.62774	1.51457	0.476124	7.79697	0.926734	2.39913	0.26765	0.443029	0.378918	0.698215	2.82725
Sprom_anno1.g10007	GO:0043933, GO:0006606, GO:0017056, GO:0006355, GO:0005543, GO:0017038, GO:0005773, GO:0006997, GO:0005886, GO:0003697, GO:0005643	15.1557	14.3326	17.6658	18.5685	39.7094	40.7325	75.3901	54.2817	21.357	9.9577	10.7389	56.4879	23.2311	57.5901	42.2951	9.14996	8.61216	6.4128	14.5924	30.6946
Sprom_anno1.g10008	GO:0033320, GO:0005737, GO:0048040, GO:0042732, GO:0070403, EC:4.1.1.35	1.7295	3.06868	8.28301	1.21359	10.0826	9.00787	0	0	3.8708	0	4.76466	0.626772	4.2311	0	1.36324	0.351895	6.5365	0.895454	0	0
Sprom_anno1.g10009	NA	0.397943	0.974329	2.65548	1.60507	0.222686	0.72464	0.339244	0.669923	0.246642	0.309675	1.07594	0.774673	0.263951	0.47004	1.06691	0.533935	0.327937	0.858677	0.185943	0.271508
Sprom_anno1.g1001	GO:0005634, GO:0035371, GO:0005737, GO:0016020, GO:0031122, GO:0008017	1.74912	1.78971	0.983635	2.91798	1.74596	2.52067	1.30886	7.17687	2.37824	1.32558	0.921598	1.65668	1.21684	1.39259	2.75412	3.14957	1.21288	1.00335	0.689176	2.40071
Sprom_anno1.g10010	GO:0003755, GO:0018193, GO:0005737, GO:0061077, GO:0016020, GO:0044237, EC:5.2.1.8	279.523	301.54	309.929	347.288	140.596	193.757	470.342	296.296	142.953	314.127	146.742	216.858	125.113	285.303	442.481	110.152	178.238	94.1227	23.935	137.852
Sprom_anno1.g10011	GO:0004519, GO:0008270, GO:0006281, GO:0090305, EC:3.1	8.05714	6.82871	31.104	36.9685	10.3792	23.1927	17.5673	30.7737	6.12584	49.0468	20.2414	57.6053	2.6407	28.5852	10.9058	18.9322	36.61	16.0264	14.6101	23.3328
Sprom_anno1.g10012	NA	12.4282	23.9193	52.8065	24.632	23.1107	22.2739	66.3405	8.24702	25.1991	19.999	6.01193	27.8	9.29104	15.0154	13.988	5.32025	9.68111	7.74824	4.22095	31.2945
Sprom_anno1.g10013	GO:0031514, GO:0005856	14.295	21.2599	19.8408	25.4376	0.685694	1.94995	0.699252	2.86283	7.73662	2.54992	2.76985	1.49661	1.26473	1.934	6.83885	3.2052	2.79373	5.77223	0.765289	0.932769
Sprom_anno1.g10014	NA	4.35386	1.91533	1.19596	0.195905	0.19422	0	0.280042	0.498682	0	0.0851498	2.57461	0.130685	0.181941	0.775199	0.364178	0.34212	0.521166	0.713635	0.654413	0.660422
Sprom_anno1.g10015	NA	22.8509	2.78706	2.03162	3.6139	0.629303	2.38182	2.69942	0.497108	3.2479	2.1227	3.85071	5.60145	22.584	0.579746	0.604622	0.340749	0.0741628	2.23146	2.60972	0.179569
Sprom_anno1.g10016	GO:0003723, GO:0071013, GO:0016020, GO:0005682, GO:0000974, GO:0000398	14.2621	6.48253	13.1292	12.5278	15.896	22.1181	9.67156	18.6818	8.64151	29.558	41.3127	19.7763	30.2559	26.6364	10.4746	19.6858	20.6348	12.641	29.0958	19.6836
Sprom_anno1.g10017	GO:0009507, GO:0016020, GO:0003723	1.89786	2.66726	2.4018	4.28602	1.71393	1.22575	0.988279	2.36234	1.92405	2.2517	2.58233	4.43915	1.53113	6.08966	2.03167	1.59687	1.05979	1.67319	1.37344	2.83585
Sprom_anno1.g10018	GO:0005524, GO:0003723, GO:0004386, GO:0005622, GO:0016787, EC:3	1.05911	0.623904	0.747879	1.90787	0.357114	0.332406	0.437253	0.606611	0.52967	2.12563	0.635005	1.13173	0.338767	2.04026	0.345023	0.228189	0.211324	0.263369	0.318961	0.524951
Sprom_anno1.g10019	NA	171.002	185.614	67.9453	91.0493	311.967	221.655	57.3866	204.092	150.91	71.7508	152.992	184.03	183.748	60.0037	122.851	100.925	109.625	76.8674	118.108	151.6
Sprom_anno1.g1002	GO:0034470, GO:0003723, GO:0120115, GO:0046540, GO:0016020, GO:0005682, GO:0005681, GO:0043232, GO:0005688, GO:0005687, GO:0000398	71.3736	53.884	85.4924	126.424	54.1072	84.2488	48.9082	74.0618	43.8775	165.024	54.8683	36.0623	18.6913	182.916	65.1451	34.6217	187.614	12.457	24.4469	43.4848
Sprom_anno1.g10020	GO:0044571, GO:0051087, GO:0005739, GO:0016020, GO:0001671, GO:0051259	26.5112	32.013	28.1522	31.9162	29.6513	49.489	94.6523	26.6759	173.314	47.3568	21.3246	78.4673	27.0605	182.236	39.6361	17.9907	32.2354	36.9199	55.8554	58.4441
Sprom_anno1.g10021	NA	2.37071	7.23148	7.02634	21.2896	6.67486	9.8905	20.9289	3.04426	28.1246	5.82266	11.1933	16.9483	3.62555	3.63234	9.55397	8.07708	25.3349	6.79136	1.49891	51.1579
Sprom_anno1.g10022	NA	1.41587	1.31081	2.43692	1.55833	0.851596	0.976052	1.96086	3.57811	1.28053	1.56086	1.39452	3.30834	2.48714	3.765	2.24283	0.92605	1.99999	1.40649	1.56496	1.03478
Sprom_anno1.g10024	GO:0016020	3.44633	4.38016	2.74609	5.27382	2.68883	3.83555	8.75005	16.9578	0.73765	6.02249	5.53196	12.8054	6.10649	15.6933	9.44044	2.73266	4.92808	4.2776	6.46822	9.74306
Sprom_anno1.g10025	GO:0003723, GO:0120115, GO:0071011, GO:0046540, GO:0016020, GO:0005682, GO:0016740, GO:0005688, GO:0005687, GO:0000398, EC:2	30.7756	18.5098	17.1976	85.0791	20.9492	50.2803	36.9565	25.0605	15.1934	65.2425	26.6721	66.1776	19.3221	62.9419	46.6816	17.2752	17.9899	33.1649	5.88642	72.524
Sprom_anno1.g10026	GO:0005634, GO:0005737, GO:0005839, GO:0004672, GO:0005524, GO:0006468, GO:0010498, EC:2.7.1	0.258153	0.274038	0.119365	0.269303	0.279503	0.283985	0.259033	0.62011	0.187661	0.189365	0.288071	0.99958	0.119496	1.07016	0	0.133904	0.300418	0.168716	0.141245	0.155508
Sprom_anno1.g10027	NA	0.352147	0.43065	0.18777	0.68862	0.393928	0.0915968	0	0.52855	0.291277	0.456976	0.238198	0.273031	0.32689	0.912151	0.0946172	0.228265	0.639068	0.143805	0.438969	0.265095
Sprom_anno1.g10028	NA	10.1114	17.0735	12.8573	12.6019	6.98808	8.95779	12.3412	30.7172	7.712	11.9921	21.6531	18.4402	10.6244	15.6349	14.9003	7.8365	7.14851	20.7375	57.5637	9.16054
Sprom_anno1.g10029	NA	0.393873	0	1.86477	1.51498	0	1.91498	3.35643	2.11393	15.4087	0.947749	0.205413	5.35583	1.95839	12.1687	0.240481	1.24267	0.299573	0	4.7011	0.154943
Sprom_anno1.g1003	GO:0000463, GO:0003735, GO:0003729, GO:0022625, GO:0006412	2798.01	2120.27	2235.26	2255.92	3189.56	4117.99	2108.62	1841.3	2808.81	1594.16	3477.94	2112.23	3509.77	3234.93	2428.48	3503.8	2612.73	6490.28	4155.84	3683.17
Sprom_anno1.g10031	GO:0016020, GO:0008484, EC:3.1.6	4.63259	3.70536	16.6043	3.39606	3.28428	8.48375	3.70922	2.01036	7.70452	1.64416	1.42825	9.4998	9.59073	4.07317	1.70088	11.3872	0.799065	1.99262	10.8007	6.4886
Sprom_anno1.g10032	GO:0005737, GO:0016020, GO:0007018, GO:0008092, GO:0005875, GO:0043227	1.31664	2.51311	17.3593	3.07714	6.16941	5.81376	5.60237	9.40954	5.67695	13.3755	2.38458	6.01465	0.0942735	0.626713	1.6859	8.17642	4.17846	1.06824	0.440432	3.48251
Sprom_anno1.g10033	GO:0003735, GO:0022627, GO:0006412	1860.6	1258.16	1414.92	1275.51	1491.16	1942.92	1874.37	925.698	1536.65	1495.31	1410.68	1402.03	1616.05	1514.36	1946.66	1418.99	1413.78	1612.39	2454.53	2266.11
Sprom_anno1.g10034	GO:0036211, GO:0016811, GO:0005634, GO:0006515, GO:0009100, GO:0016020, GO:1901136, GO:0005829, GO:0044248	1.74082	1.54076	1.47569	2.17181	0.282946	0.263914	0.873376	1.81213	0.626284	1.05863	0.920869	0.849066	0.537205	0.891021	0.277473	0.601974	0.506456	0.465107	0.471025	0.34955
Sprom_anno1.g10036	NA	7.96799	1.68087	1.25739	2.59127	0.34881	0	0.847442	4.42198	0.51354	0	0.560314	69.1539	46.122	0	1.86094	1.0118	0.0819241	0.0935819	0.170323	0.121392
Sprom_anno1.g10037	GO:0005886	3.6578	3.27141	5.81024	20.368	11.0919	13.7129	23.1124	2.42481	0.900812	0.189017	7.3792	4.39577	16.0538	7.97461	5.98581	3.17867	14.2455	2.13629	1.9311	17.587
Sprom_anno1.g10038	GO:0005886, GO:0015153, GO:0015762	28.8899	78.5896	89.2266	167.471	162.66	92.456	156.118	249.723	207.582	191.43	99.1579	200.845	57.9369	233.792	124.225	250.561	179.843	62.4414	91.2608	203.613
Sprom_anno1.g10039	NA	0.549363	0.745118	0.260376	0.57641	0	0.250428	0.539669	1.26115	0	0.247732	1.28841	5.09241	3.20172	0	1.25536	1.15623	0.313094	0.0908157	1.04275	0.647721
Sprom_anno1.g1004	GO:0005634, GO:0016747, GO:0000408, GO:0005737, GO:0046872, GO:0002949, EC:2.3.1	0.412022	4.61973	16.1433	22.1918	12.5819	17.1544	21.3169	13.2421	2.35677	18.3322	9.44835	13.9193	12.1665	15.5537	19.3326	4.19133	20.8207	0.908157	1.48964	21.5367
Sprom_anno1.g10040	NA	0.610031	0.709	0	1.28349	0.601191	0	1.1374	0	0	1.05785	0	0	0	1.21944	0	0.65324	1.95431	0.415232	0	0
Sprom_anno1.g10041	NA	23.3626	18.7161	11.7232	36.0907	4.37361	17.289	4.49868	46.7371	44.6914	25.6627	17.306	11.1616	0.196919	27.2066	12.0331	51.74	5.93135	0.280019	4.99955	12.0237
Sprom_anno1.g10042	GO:0016020	1.62224	5.79871	4.20589	5.08175	0.797407	0.741458	0	4.75291	2.1765	5.54554	8.4257	14.463	4.46677	9.64045	11.4434	1.74858	3.40404	3.33789	3.39474	8.04725
Sprom_anno1.g10043	GO:0005802, GO:0006903, GO:0016043, GO:0042147, GO:0005773, GO:0005886	1.58167	1.85107	1.61328	2.0935	0.805136	0.851392	1.29198	6.16102	1.1007	5.03023	1.55175	3.95031	2.89076	3.27485	2.66439	1.96893	1.3435	0.933555	1.92303	1.60465
Sprom_anno1.g10044	GO:0005886, GO:0070887, GO:0005544	0.540353	4.61759	0.955336	2.00879	3.25607	3.68721	0.730233	2.28869	3.34604	0	5.49825	7.04241	0.851416	0.773435	3.27141	0.726675	5.32831	0.629626	17.875	2.50549
Sprom_anno1.g10045	GO:0006281, GO:0005634, GO:0003677, GO:0003824, GO:0016020	4.4129	9.25231	18.5351	42.2899	26.1518	34.62	0	24.0102	55.2296	11.7431	9.34443	10.6782	0.494681	1.08837	49.0799	65.456	84.41	8.19721	0.763983	43.8549
Sprom_anno1.g10047	GO:0055082, GO:0065008, GO:0055088, GO:0046513, GO:0005773, GO:0005886, GO:0005789, GO:0098796, GO:0046890, GO:1990234, GO:0031327, GO:0044087, GO:0010556, GO:0140534, GO:0034249	0.529657	7.38426	0	0.332421	0	3.45481	0	1.24199	0	0	1.45122	0.386897	0.886213	0	1.09205	0	0	0.422592	1.01441	0
Sprom_anno1.g10048	GO:0016667, GO:0050660, GO:0005829, GO:0045454, EC:1	0.129923	1.2654	0.859653	0.136082	0.127725	0.591313	3.57256	3.28411	9.84315	0.468474	1.21805	0	0.60468	8.01676	0.713238	0.272832	7.25421	0.257191	0.422342	1.37865
Sprom_anno1.g10049	GO:0016667, GO:0050660, GO:0005829, GO:0045454, EC:1	0.184857	0.298723	0.173811	0.387194	0.0907511	0.757841	0.182847	1.50711	0.133005	1.67336	0.435651	0.34315	0.515961	1.14437	0.857231	3.77586	0.212131	0.243537	0.904879	1.20718
Sprom_anno1.g1005	GO:0016020, GO:0009765, GO:0009416, GO:0009536	701.295	366.27	372.121	434.58	1218.41	554.568	361.226	409.254	341.544	108.63	259.271	488.591	229.385	149.227	225.56	295.739	281.405	84.8471	174.908	161.406
Sprom_anno1.g10050	GO:0005975, GO:0008934, GO:0044282, GO:0046872, GO:0006021, GO:0007165, GO:0046854, GO:0046434, GO:0016311, GO:0052832, GO:0052833, EC:3.1.3.25	2.45935	1.30554	0	5.13233	0	0	0.822475	0	2.39037	23.9251	9.10709	28.9856	8.35264	1.69912	0	4.67925	0	15.2708	0.44851	52.3456
Sprom_anno1.g10052	GO:0005737	0.373245	0.489335	2.5234	2.16135	1.92201	1.55956	0.371807	0.663166	0	0.508726	0.736659	2.17361	0.272339	0.561186	4.54371	1.76827	7.56842	0.265396	0.128879	0.22253
Sprom_anno1.g10053	NA	17.1912	12.3589	11.9289	12.7314	20.9348	26.9553	23.4445	13.5982	14.6481	34.5272	11.864	24.5285	2.91246	14.617	13.0384	20.4594	30.3617	1.98449	20.8861	15.7757
Sprom_anno1.g10054	GO:0016020, GO:0005730, GO:0016433, EC:2	8.81636	28.103	4.62716	22.0574	18.837	54.038	13.5943	105.303	37.2504	36.9484	22.6957	19.9502	40.7227	63.682	58.5498	73.9235	45.929	0.179351	0.588526	49.5885
Sprom_anno1.g10055	GO:0004721, GO:0005737, GO:0016311, EC:3.1.3	1.55655	18.4677	16.0838	25.207	20.6651	71.8501	50.3797	38.1923	11.4992	178.632	37.0221	18.5384	1.43095	72.5133	13.4773	69.5339	78.5576	0.533191	0	0.858646
Sprom_anno1.g10056	GO:0016020	0.878519	5.86152	17.3923	22.5393	26.1287	27.2832	20.8178	15.3764	29.1218	67.7921	9.91007	2.87977	0.274429	50.8462	21.9542	60.8133	7.17199	0.980213	0.314632	28.0016
Sprom_anno1.g10057	GO:0007165, GO:0005737, GO:0008081, GO:0004016, EC:3.1.4	2.20227	2.70088	1.98849	2.72311	2.40231	3.07256	1.47788	2.38093	5.20323	3.52279	4.99487	1.47793	2.85467	3.02409	2.64669	4.87734	4.13026	2.21552	1.96356	0.734334
Sprom_anno1.g10058	GO:0070063, GO:0005634, GO:0008270, GO:0003712, GO:0016020	0.324693	0.472216	1.31717	0.36997	0.144241	1.55805	0.471715	0.280817	0	0.214875	0.373543	2.3421	0.821098	1.03861	0.111804	0.430021	0.512942	0.425473	0.483582	0.530939
Sprom_anno1.g10059	NA	55.3577	71.0443	61.4703	14.1888	0	11.5903	0.730261	0	0	0	0.586124	47.4882	0	0.780234	0	14.3684	19.4139	6.73042	11.9035	30.6295
Sprom_anno1.g1006	GO:0016020, GO:0009765, GO:0009416, GO:0009536	342.102	273.23	270.274	188.531	449.111	217.053	173.888	157.768	343.705	55.3744	65.5134	208.232	96.3248	36.7124	120.669	158.384	270.706	73.8793	22.1254	115.599
Sprom_anno1.g10060	GO:0003755, GO:0000413, EC:5.2.1.8	4.67286	5.38928	4.10428	2.89347	4.5927	1.93548	1.67718	4.92545	0.305062	1.34436	1.33286	1.70787	1.28544	3.94206	2.94165	1.11404	2.79721	0.700388	1.03879	0.503299
Sprom_anno1.g10061	GO:0005509	0.632731	0.973461	2.54871	1.79845	0.621153	0.494067	1.43096	3.3711	0.780652	1.14571	0.284091	1.45427	1.3454	1.67886	1.84554	0.946611	1.24509	1.07156	1.37672	1.39565
Sprom_anno1.g10062	NA	1.21605	1.55573	1.16639	4.05008	1.00241	0.739849	0.788548	4.55711	0.861648	2.1819	1.57342	4.75037	1.32692	2.08008	2.17784	0.214623	1.1437	0.808504	1.75155	0.236577
Sprom_anno1.g10063	GO:0030328, GO:0001735, GO:0019941, GO:0044248, EC:1.8.3.5	15.876	4.37376	8.09164	30.7965	24.5143	44.7176	37.5105	16.8128	35.2874	46.2508	27.1051	9.13391	39.2328	31.3443	6.56275	27.089	35.7499	11.685	2.67831	11.383
Sprom_anno1.g10064	GO:0016887, GO:0005524, GO:0034605, GO:0048471, GO:0005829, GO:0051082, GO:0006457, GO:0050821, GO:0005886, GO:0140662, EC:3.6.1.15	286.005	331.346	311.715	273.444	237.71	269.111	657.648	522.753	849.443	378.345	522.835	279.767	606.87	409.781	504.937	338.769	431.745	384.524	921.135	420.942
Sprom_anno1.g10065	GO:0016020	83.1303	110.486	110.817	101.403	55.8717	66.0788	233.787	113.677	99.5058	121.705	188.976	55.3168	291.992	117.888	192.979	57.6017	93.2313	133.858	190.6	39.3439
Sprom_anno1.g10066	NA	109.42	134.128	121.72	85.1954	74.4597	98.0855	171.898	190.348	168.452	124.184	193.827	147.388	375.658	404.766	168.375	351.627	202.789	463.161	591.713	114.811
Sprom_anno1.g10067	GO:0016020	0	1.12183	13.4288	1.41021	1.32563	9.46523	4.47116	4.33568	0.931471	5.33815	0.512063	7.37883	2.19325	2.72374	1.72788	5.70277	2.21845	1.79512	25.7863	1.91441
Sprom_anno1.g10068	GO:0016020, GO:0005730	22.8298	37.9077	51.7751	81.0571	62.0188	42.3077	69.2094	176.534	40.3425	55.6937	31.178	38.4531	29.7408	29.4395	100.722	48.2047	96.1683	9.93443	15.9331	23.3954
Sprom_anno1.g1007	GO:0004601, GO:0006979, GO:0016702, GO:0098869, GO:0019752, GO:0020037, EC:1.11.1	4.59431	2.00408	1.9501	0	0	1.04602	0.854782	2.69369	0	0.390558	0.791257	0	0.266856	1.77935	2.27904	0.60025	0	0.28322	4.53508	1.0261
Sprom_anno1.g10070	GO:0006428, GO:0005524, GO:0004822, GO:0106074, GO:0002161, GO:0005829, GO:0000049, GO:0006414, EC:6.1.1.5, EC:3.1.1	9.81628	13.9748	24.804	10.6496	11.2303	15.0524	18.2791	27.0819	19.5146	17.3003	12.3298	26.0995	8.67034	38.0181	11.768	21.7808	16.267	18.5327	4.03287	18.5781
Sprom_anno1.g10071	NA	0	0	0.153977	0	0	0.287901	1.20757	0.685054	0	0	3.15681	2.61987	0.295404	0	0.546026	1.00784	0	0	0	0
Sprom_anno1.g10072	NA	0	0.877153	0.384143	0.410118	0.77068	2.84247	0.738388	0	0	0	0	0	0	0.789156	1.32047	6.22848	0	0.261957	0	0.442362
Sprom_anno1.g10073	NA	0.522483	0.82477	0.153977	0	0	0	0.603787	0	0	0	0.556202	0	0.295404	1.92889	0	0	0.349652	5.70499	0.676273	1.08588
Sprom_anno1.g10075	NA	5.01145	1.66109	12.6001	6.33354	0.248303	12.1264	0	64.397	114.668	62.6868	108.011	10.1844	25.3489	2.56523	42.458	39.9339	67.3901	4.34764	19.9716	18.8775
Sprom_anno1.g10076	NA	2.65344	0	1.84844	3.6893	0	2.42617	6.52646	0	0	4.51518	0	0	0.807795	0	0	0	2.77283	0	0	0
Sprom_anno1.g10077	NA	1.36678	3.12758	5.17026	2.77803	0.918335	0.336679	0.860097	2.52215	8.19498	1.41681	0	1.62032	1.17957	2.56284	0.812864	6.37895	4.51479	0.145443	0.178065	0.480545
Sprom_anno1.g10079	GO:0006270, GO:0016020, GO:0071897, GO:0003682, GO:0005730	1.37859	2.13035	3.00529	2.65326	1.70274	0.726435	2.82338	7.40376	4.63031	2.57347	3.03933	3.50758	1.2451	0.750643	2.39932	1.58668	3.65277	2.47345	2.49518	0.738771
Sprom_anno1.g1008	GO:0016757, GO:0005794, GO:0005773, GO:0005886	159.591	187.537	160.04	125.773	228.956	143.276	95.5348	341.407	204.777	92.6126	213.869	57.167	108.477	68.4469	149.271	119.809	269.884	16.4521	15.4606	19.0635
Sprom_anno1.g10080	GO:0005634, GO:0003887, GO:0016020, GO:0000724, GO:0042575, GO:0005488, GO:0019985	0.361226	0.408864	0.172518	0.449328	0.227136	0.159161	0.349619	1.81259	0.204053	0.890689	0.940523	0.577915	0.366644	2.17142	1.17492	0.362558	0.148681	0.540446	0.763371	0.643645
Sprom_anno1.g10081	NA	0.471929	0.403794	0.619395	0.887932	0.14005	0.429614	0.282043	0.557919	0	0.514562	0.447059	0.409354	0.187607	0.802595	0.266557	0.442796	0.109054	0.340637	0.154455	0.733637
Sprom_anno1.g10082	NA	0	0.659446	0.309375	0.697989	0.151056	0	0	0.796256	0.179452	0	0.635524	0	0.309715	0.693421	0.639887	0.418188	0.389317	0	0.506332	0
Sprom_anno1.g10083	GO:0003676, GO:0005524, GO:0008270, GO:0016818, GO:0140658, GO:0006338, EC:3.6.1	0	0	0.687019	0.431925	0	0.862512	0.73713	0.465173	1.79211	0.610683	0.477679	0.343571	0	0.836017	1.56772	0.349446	0	0.479197	0.951945	0.764301
Sprom_anno1.g10085	GO:0016020	2.34983	1.12413	10.6275	10.4793	8.8834	15.2217	7.58173	9.74819	11.6559	0.157634	5.0622	33.7164	38.2884	9.87999	3.88126	3.55333	14.3931	12.7784	7.67097	0.206844
Sprom_anno1.g10086	GO:0065008, GO:0036064, GO:0060294, GO:0098590, GO:0035082, GO:1905349, GO:0061512, GO:0031514, GO:0032879, GO:0051674, GO:0030990, GO:0035735, GO:0097712, GO:0032886, GO:2000147	9.03822	23.5964	31.0344	56.61	28.6184	11.9483	38.501	25.4442	0.5241	20.8809	23.8175	69.2075	5.51595	11.7477	56.4753	16.3814	35.282	6.61231	1.19686	10.7948
Sprom_anno1.g10087	NA	21.8053	32.2689	61.795	21.0241	12.9686	45.8017	51.4166	23.491	27.8619	18.7259	13.3371	24.2746	65.383	6.74397	53.7049	22.5372	6.61443	34.3775	193.7	35.894
Sprom_anno1.g10088	GO:0006355	0.267259	0.530085	0.248843	0.567674	0	0.101496	0	2.74268	0	1.78546	0.446988	0.459168	0.531276	2.37975	1.24794	0.676846	0.33112	0.318475	0.431617	0.594369
Sprom_anno1.g10089	GO:0005524, GO:0005737, GO:0004817, GO:0006414, GO:0006423, EC:6.1.1.16	1.03535	0.536104	0.860792	0.566461	0.135428	0.328099	2.38494	0.597108	0.133678	0.263961	0.145697	0.50469	0.304233	0.580953	1.2764	1.77464	3.1117	0.702669	0.310895	0.542133
Sprom_anno1.g10090	GO:0004601, GO:0006729, GO:0098869, GO:0008124, EC:4.2.1.96, EC:1.11.1	84.3851	221.298	284.911	450.613	522.349	423.522	286.571	542.056	358.41	210.873	204.872	173.343	61.4224	418.739	234.569	38.8087	290.782	68.4067	1.41854	84.5693
Sprom_anno1.g10091	NA	0.324608	0.689164	0.334218	0.169314	0	0.237826	0.39131	0	0	0.592206	0.413223	0.769365	0.150258	0.27039	0.370779	0.168374	0.188205	0.278292	0.21401	0.19554
Sprom_anno1.g10092	GO:0005524, GO:0006429, GO:0004823, GO:0106074, GO:0005739, GO:0016020, GO:0002161, GO:0032543, GO:0006414, EC:6.1.1.4, EC:3.1.1	0.762452	0	0	0.795383	2.23067	2.77417	0	0	1.1115	0	6.0499	0	0	9.48213	0	0	1.77456	0.498302	9.17745	1.83717
Sprom_anno1.g10093	NA	0.995797	0	0	0	0	0	3.65611	1.89583	0	1.67985	5.88276	0	0	15.6914	0	0	0	0	2.07257	0
Sprom_anno1.g10094	NA	0.259233	0.151478	0.226985	0.622669	1.59572	0.967212	1.39896	0.421144	2.10856	0.545219	0.328186	0.964278	0.360488	0.581435	0.98308	0.323586	0.540874	0.492407	0.736313	0.248829
Sprom_anno1.g10095	GO:0016020	1.8408	1.33509	0.729139	2.09371	1.21022	1.39899	0.901965	4.90486	0.656625	2.21077	1.43659	2.46371	1.43161	6.94372	2.51099	1.45526	0.523293	1.72674	2.49328	1.2629
Sprom_anno1.g10096	GO:0048199, GO:0006900, GO:0005096, GO:0050790	0.88494	1.53702	1.10797	0.763737	0.486139	1.16556	1.06409	2.13593	0.128835	0.541844	0.0760575	1.05507	0.338126	5.36751	1.85938	0.598484	0.161587	1.51508	2.0878	1.69513
Sprom_anno1.g10097	NA	7.86772	23.9186	7.58193	25.7098	21.9065	23.4568	17.6695	11.6535	14.1346	14.4	12.7361	28.306	15.2465	41.8499	70.6362	36.3164	30.2346	14.0591	6.22419	50.8187
Sprom_anno1.g10098	GO:0016020	97.8307	229.657	196.873	239.103	99.9132	151.439	356.862	373.36	106.717	72.066	46.6158	148.995	19.961	133.405	138.545	84.988	138.456	22.1022	53.779	124.217
Sprom_anno1.g10099	NA	105.455	293.531	257.774	177.552	50.2324	59.3634	3.36965	327.707	744.61	346.591	599.916	341.05	497.478	83.0777	273.514	209.62	176.392	307.37	561.661	537.747
Sprom_anno1.g101	GO:0005634, GO:0016020, GO:0019773, GO:0005829, GO:0006511, GO:0016787, EC:3	2.56493	13.2455	2.28293	1.79642	2.7012	4.52315	0.334238	3.10665	1.94699	16.918	6.12715	5.2785	9.58182	15.4676	10.5152	1.62502	0.969651	12.246	1.29559	25.2711
Sprom_anno1.g1010	GO:0016491, GO:0050661, GO:0051287, EC:1	4.95826	20.4331	27.7682	22.8978	22.6449	34.9692	10.2356	25.362	5.92474	27.0867	17.942	22.3365	6.59929	8.02927	11.5096	16.1193	22.6722	3.663	3.97438	35.7405
Sprom_anno1.g10100	NA	3.76822	4.86806	13.4433	1.91193	0.119603	1.66193	0.239398	0	0.348429	0	0.380768	0.450915	0	0.751458	0.446701	1.27715	0.416651	0.160541	1.31979	0.287348
Sprom_anno1.g10101	NA	0	7.799	2.47804	0	2.40476	0	0	0	0	0	0	10.3035	0	1.21944	0	0	0	0	0	1.3589
Sprom_anno1.g10103	GO:0006406, GO:0140513, GO:0005737, GO:0016020	6.02314	10.3756	8.85867	9.12205	10.963	15.1726	9.35558	13.6596	10.6058	6.61611	9.74451	11.3457	5.42384	6.79175	13.5021	6.56458	12.485	8.71102	4.95412	9.84551
Sprom_anno1.g10104	NA	7.84358	5.17885	1.59321	10.3165	2.03159	1.89169	2.33763	1.81186	15.0417	4.70726	1.60067	3.71524	0.37578	2.88984	1.81568	1.12128	2.28514	0.669277	1.32368	0.706391
Sprom_anno1.g10105	GO:0005227, GO:0022890, GO:0034220, GO:0005886	2.09507	3.91319	1.62261	5.63424	0.996746	0.98106	1.7852	6.20128	1.1249	2.60792	2.17069	5.93177	2.55733	5.69084	3.59129	1.31223	1.93281	1.96603	2.67525	2.42886
Sprom_anno1.g10106	NA	43.3252	19.9994	0.744258	25.9423	22.4749	41.4826	23.0837	63.0702	90.6796	28.2543	64.0101	50.8208	0.544936	30.32	28.9537	51.6008	20.4184	13.0362	5.24962	28.1556
Sprom_anno1.g10108	GO:0016020, GO:0005247, GO:1902476	5.24696	0.357765	0.619429	1.10892	3.47224	2.5466	1.64671	5.50786	11.4153	1.76259	8.35189	0.00732431	0	0	0.139742	12.3879	11.4032	0.613309	5.82528	0
Sprom_anno1.g10109	GO:0016887, GO:0008094, GO:0043167, GO:0003682, GO:0000785, GO:0000166, GO:0005634, GO:0003677, GO:0006338, GO:0042393, GO:0051276, GO:0051252, GO:0016020, GO:0010468, GO:0030054	1.27454	0.900735	0.98671	1.31761	0.392747	1.00873	0.385074	1.02039	0.365091	3.68594	0.0594387	1.54364	0.46355	0.436259	1.04894	0.0923535	0.640111	0.137092	0.269566	0.103218
Sprom_anno1.g1011	GO:0000993, GO:0003729, GO:0006369, GO:0006378, GO:0006379	2.78582	1.95738	2.78861	3.00425	1.57348	1.40757	1.44972	0.450115	1.14522	3.92381	2.25979	0.704335	1.90257	2.74357	4.44007	2.06967	4.27313	0.372309	0.413627	1.77835
Sprom_anno1.g10111	NA	0.210358	0	0.0991226	0	0	0.0958408	0.207663	0.731951	0.151085	0.190219	0.165022	0	0.195847	0.433812	0.777148	0.441282	0.240932	0.0693587	0	0.249267
Sprom_anno1.g10112	NA	21.9263	30.5156	51.2465	69.7588	26.5211	65.8667	79.1781	32.5989	11.3396	105.834	20.9906	53.2205	39.6941	78.497	41.8311	5.55384	15.9401	27.251	3.97122	46.1772
Sprom_anno1.g10113	NA	0.976599	0.526492	0.459554	1.7391	0.287773	0.533868	2.12344	2.72518	0.421291	1.06038	1.22679	0.96671	1.36329	2.01472	3.07428	0.81882	2.68753	0.643588	0.424787	0.926878
Sprom_anno1.g10114	GO:0005506, GO:0016706, GO:0031418, GO:0008152, EC:1.14.11	1.81441	1.14431	1.25809	5.37186	5.00776	6.77621	14.7766	7.59171	2.35825	10.2303	1.54262	6.6458	1.85664	0.981014	7.53239	7.85667	3.81685	3.57152	3.85751	17.6809
Sprom_anno1.g10115	NA	4.47556	8.07736	11.287	14.6023	39.3964	64.0267	20.3135	42.7039	0	1.7959	5.06101	18.7529	1.1586	1.28073	0.912912	46.9056	22.1496	23.6495	4.99344	11.7504
Sprom_anno1.g10116	GO:0031514	1.89396	2.83976	1.65777	1.63037	0	0	0	1.76618	0	0.736192	2.54197	0.510316	0	2.5386	2.76626	2.23253	2.73953	0	0.890737	0
Sprom_anno1.g10117	GO:0031514	0.375104	1.71858	0.662602	0.420097	3.8265	0.270705	0.710447	2.48185	0	2.24835	0	1.09754	0.601873	1.76849	0	1.29993	0.916376	4.03656	0.247861	0.632118
Sprom_anno1.g10118	NA	6.76683	11.5728	17.2163	13.7498	13.6215	32.9506	14.4114	34.6304	8.2278	1.55734	14.1714	6.40486	4.43198	23.1156	24.9507	5.60978	12.2956	27.7192	2.3414	92.757
Sprom_anno1.g10119	GO:0008483, GO:0030170, GO:0009058, EC:2.6.1	8.35737	34.8039	16.8876	44.9325	23.4067	63.9181	15.051	43.7522	27.802	8.60053	27.8858	31.1095	26.8314	0	25.4115	24.4551	60.0973	8.05418	1.6415	36.5479
Sprom_anno1.g1012	GO:0016209, GO:0016491, GO:0098869, EC:1	42.5564	78.1705	102.331	89.1253	43.881	43.6545	119.793	111.736	111.46	66.5411	34.8467	46.6943	20.1262	60.5205	35.69	46.9031	69.0776	10.7155	4.18265	40.8881
Sprom_anno1.g10120	GO:0005525, GO:0006900, GO:0005737, GO:0043231, GO:0010324, GO:0006897, GO:0030036, GO:0005886, GO:0032456, GO:0016787, EC:3	11.384	12.0439	8.59758	16.1256	10.6691	12.5098	21.5359	17.5608	10.8131	9.6769	5.16555	15.3725	8.72043	18.5114	10.1111	7.54607	14.5266	3.89982	4.30986	14.5257
Sprom_anno1.g10121	NA	37.3389	29.248	21.9764	37.7128	85.8176	211.81	87.3224	0	62.5733	38.141	35.0788	141.831	66.4495	121.173	54.0609	77.9158	33.712	14.6276	0	191.625
Sprom_anno1.g10122	NA	6.20632	5.04739	9.40509	16.6328	19.4046	28.8665	13.2466	0.450497	16.1769	11.8565	8.39508	28.8971	9.36157	65.3464	35.882	27.1308	27.5765	6.3878	2.59573	35.534
Sprom_anno1.g10123	GO:0003723, GO:0071013, GO:0071011, GO:0016020, GO:0005682, GO:0000974, GO:0005686, GO:0000398	3.41025	21.9055	9.96554	24.5638	26.7271	20.8798	6.32919	0.214715	1.06109	2.83677	15.7533	2.16719	5.15488	43.5143	17.2822	12.3952	21.5007	7.17941	8.72439	23.0901
Sprom_anno1.g10124	NA	1.67043	1.65095	1.40945	2.51975	0.419528	0.931496	0.746121	3.23026	0.43703	1.38414	1.29917	1.44307	1.46054	1.6981	2.46754	1.22585	1.60646	0.727262	0.895374	0.728615
Sprom_anno1.g10125	NA	0.700493	0.612569	0.518157	2.16405	0.256901	0.064949	1.47796	1.84011	0.308788	2.0769	0.390497	1.19608	0.153095	0.780553	0.836584	0.223614	0.611572	0.328253	1.05399	0.547654
Sprom_anno1.g10126	GO:0005488	3.2708	10.9526	9.45947	10.9691	2.78664	11.9224	7.52962	21.7229	7.9829	4.33652	8.37842	20.4986	7.10684	0.449598	6.03426	18.8764	7.61283	7.26387	0.355412	8.77983
Sprom_anno1.g10127	GO:0003843, GO:0006075, GO:0000148, EC:2.4.1.34	7.34383	6.88584	4.4823	3.36916	2.80102	4.04315	1.59192	3.42768	2.69891	2.67041	7.38585	5.1247	4.88301	6.87854	1.33501	2.21959	4.85124	2.60194	1.90901	10.2687
Sprom_anno1.g10128	NA	281.837	214.087	244.086	84.7149	132.292	126.388	150.783	128.58	197.283	83.9124	176.311	181.915	308.148	45.3486	140.8	67.007	72.9687	52.5725	76.9149	80.9975
Sprom_anno1.g10129	GO:0016020, GO:0004400, GO:0030170, GO:0000105, EC:2.6.1.9	15.3808	49.6156	35.7649	69.8037	77.8925	47.3875	77.8103	150.004	71.2204	75.7697	49.0585	43.8354	0.433654	4.0393	72.6029	94.7212	61.6075	8.10581	9.73388	43.2704
Sprom_anno1.g1013	NA	0.913936	4.72719	3.07987	5.20194	1.39161	1.47918	0.40437	10.3121	4.18899	2.85947	1.44239	1.1953	0.329936	12.808	4.01023	1.8004	5.45284	0.966486	1.82752	7.82796
Sprom_anno1.g10130	NA	1.60355	6.44258	1.63525	5.02654	6.01139	13.275	3.27512	17.2034	8.58076	7.0822	6.45623	6.76717	0.885461	2.84367	5.7679	14.0771	2.12032	6.10819	1.91712	8.13829
Sprom_anno1.g10131	NA	0.221855	0	0	4.20197	0.219648	0.607491	0.430364	1.48752	0.313553	0.397421	8.25003	2.73512	16.4022	0	0	4.93999	0.49927	0	0	0.774579
Sprom_anno1.g10132	NA	1.58864	0.963783	1.17951	1.11289	7.3225	4.50866	0.34474	2.00085	9.28861	0.317381	4.94705	37.7005	0.494681	0.725579	7.64882	8.95124	1.00012	0	0.763983	0.206863
Sprom_anno1.g10133	GO:0008270, GO:0090114, GO:0070971, GO:0000149, GO:0006886, GO:0005773, GO:0005886, GO:0030127	0.755345	0.805841	0.468301	1.0849	0.184581	0.200503	0.314254	2.31897	0.274065	0.458142	0.3982	0.507223	0.437788	1.04216	0.655225	0.294813	0.510305	0.536226	0.481178	0.301831
Sprom_anno1.g10134	NA	1.64976	2.66563	1.46479	2.68754	2.33961	0.417486	4.35205	0.640652	11.4757	13.6073	1.58412	0.453706	0.255806	1.13481	4.25129	10.5597	9.15137	0.120739	0.797631	0.326509
Sprom_anno1.g10135	NA	0.558725	8.79399	0.529843	4.25048	5.91759	2.41971	3.84062	1.92252	0.199679	5.79382	5.24006	22.269	1.04214	1.15032	18.8817	0.441084	18.4624	0.646662	1.81776	5.10352
Sprom_anno1.g10136	GO:0005634, GO:0005739, GO:0016020, GO:0007005	962.104	547.828	815.608	274.404	323.155	632.588	1108.68	444.005	539.102	752.446	514.136	308.204	810.612	218.013	1293.34	569.215	231.763	285.037	456.882	251.932
Sprom_anno1.g10137	GO:0016866, GO:0006091, GO:0016836, GO:0006096, GO:0046031, GO:0000287, GO:0004743, GO:0005524, GO:0030955, GO:0016491, GO:0005737, GO:0046034, GO:0016310, GO:0016301, EC:2.7.1.40	45.6445	115.549	100.607	304.09	57.9093	101.863	157.132	265.574	113.481	70.857	96.3728	258.745	72.1393	158.189	287.164	121.776	177.713	141.748	35.0099	163.23
Sprom_anno1.g10138	GO:0016020	0.0727417	0.624944	0.136303	1.06564	0.285272	7.08848	12.7018	1.70543	17.1091	40.8916	62.5332	2.97235	0.811268	1.50246	0.95062	0.532264	56.1773	0.191342	7.13044	1.03963
Sprom_anno1.g1014	NA	5.06575	9.85165	8.43461	13.8054	1.29807	0.684711	4.38981	4.23845	0	10.7855	1.75071	6.02001	4.55923	3.4685	1.35029	0	2.12242	2.49168	2.23147	1.75593
Sprom_anno1.g10140	GO:0016020, GO:0003824, GO:0043167	5.98998	6.74319	6.53406	4.7854	4.8297	3.52418	15.1745	5.36612	6.91683	20.8178	7.50668	9.32453	12.8928	4.63331	6.20815	3.08879	3.47945	9.33767	10.8814	7.45307
Sprom_anno1.g10141	NA	20.3986	10.3548	9.98918	9.96628	3.32063	5.58988	19.6939	5.26246	23.2809	24.6009	6.34888	7.36555	3.86115	7.66372	5.14828	0.53425	8.54867	4.58012	8.71074	8.23658
Sprom_anno1.g10142	NA	18.1634	29.1684	28.9785	10.9476	12.6048	14.7369	9.14353	46.8906	22.1062	22.1226	25.3704	15.0241	40.5218	22.6409	43.7622	25.8027	12.8264	21.0436	52.373	8.23268
Sprom_anno1.g10143	GO:0090502, GO:0031124	0.715695	0.575236	1.28216	1.18511	0.0584178	1.57484	0.711505	1.26392	2.93142	4.3308	1.22248	2.14246	1.8833	1.23265	2.68386	0.249033	0.343899	0.705183	0.780162	1.21005
Sprom_anno1.g10144	GO:1902600, GO:0033179, GO:0046961, EC:7.1.3.1	133.442	174.716	180.652	205.147	164.245	165.166	123.919	50.9836	71.9691	31.6943	81.4923	107.983	43.1267	109.377	88.7583	45.128	57.5563	53.2118	0.509215	50.7474
Sprom_anno1.g10145	NA	2.70344	9.10255	6.22982	9.78657	5.15791	5.8558	12.3229	3.08313	2.84652	1.45742	1.95561	7.14728	1.49398	17.0532	5.72853	22.8374	2.775	2.69081	1.83031	1.30526
Sprom_anno1.g10146	GO:0000166, GO:0000165, GO:0043167, GO:0004672, GO:0016310, EC:2.7.1	2.06528	2.10992	1.64322	3.2566	1.56436	1.49575	2.06551	5.37833	0.88829	4.79748	4.07081	3.31901	2.22666	4.32004	5.60343	2.12531	3.39798	1.64194	2.23388	1.97379
Sprom_anno1.g10148	GO:0004315, GO:0016020, GO:0006633, EC:2.3.1.41, EC:2.3.1.85	36.5324	36.7226	29.5294	40.5294	42.2778	51.4724	85.2321	13.0063	5.40433	8.31809	19.373	38.5361	25.3078	7.36192	8.83503	6.55998	35.9868	29.882	0	73.8239
Sprom_anno1.g10149	NA	1.88218	0.644496	0.559484	1.56624	0.748405	0.406471	1.01925	6.31976	0.555564	0.812641	1.76578	2.48439	0.749434	2.04666	1.87143	1.02935	1.36695	0.661327	1.25414	0.975287
Sprom_anno1.g1015	NA	27.1319	15.6411	7.89667	46.0955	28.2813	18.8222	24.7218	40.1707	8.71238	8.35903	6.41849	10.9614	0.246789	0.817755	17.6908	1.25284	51.0284	0.612351	0.71799	29.8281
Sprom_anno1.g10150	GO:0004252, GO:0006465, GO:0034641, GO:0005773, GO:0005886, GO:0005787, EC:3.4.21	60.453	59.8606	65.0656	135.871	0.000334658	0	193.808	146.028	17.7957	177.398	0	130.264	31.1816	15.5821	49.7825	14.9969	102.061	0.0211502	16.4088	32.7347
Sprom_anno1.g10151	GO:0090502, GO:0004523, GO:0003723, GO:0140535, GO:0046872, GO:0006260, GO:0071897, GO:0006298, GO:0006401, EC:3.1.30, EC:3.1.26.4	57.2353	86.1851	65.1036	73.2571	91.4096	47.1579	125.256	253.54	24.2715	71.8705	50.0474	121.632	35.781	17.3182	31.7917	96.0513	107.137	18.5499	9.24809	35.3995
Sprom_anno1.g10152	NA	78.8984	172.933	139.848	230.253	160.726	227.973	163.602	224.007	138.21	260.029	202.433	269.329	205.486	172.796	290.29	190.053	190.045	169.617	25.86	342.498
Sprom_anno1.g10153	NA	0	0	0	0	0	0	0	0	0	0	0	5.60489	0	0	0.599406	0	0	0	0.845643	0.24387
Sprom_anno1.g10155	NA	1.45909	3.38249	2.9234	2.51622	1.59329	3.03578	1.74	3.23359	4.51659	2.485	1.0786	3.29731	2.37634	6.06291	1.83719	2.76224	2.22455	4.88659	2.01552	2.51994
Sprom_anno1.g10156	GO:0005634, GO:0005737, GO:0016020, GO:0007018, GO:0008092, GO:0005875	119.075	158.286	147.97	217.849	110.945	183.004	175.108	536.644	176.395	105.908	112.077	261.81	169.03	174.593	327.45	104.775	228.13	95.5945	172.801	188.466
Sprom_anno1.g10158	NA	2.66818	37.074	99.6961	23.8865	13.1544	95.9749	0	4.90604	45.1691	2.21773	0	27.6102	3.53912	2.61597	11.8982	39.8183	0	54.0397	49.0216	0
Sprom_anno1.g10159	NA	38.6771	51.1447	52.6085	154.921	45.7291	341.593	65.5604	34.7417	25.303	13.6816	6.15538	65.4412	5.30872	8.21511	33.7848	11.2885	19.9364	139.279	45.3122	64.2503
Sprom_anno1.g1016	GO:0004674, GO:0005524, GO:0006468, EC:2.7.1	14.6005	12.4119	18.275	5.93882	0.783155	2.20682	0	3.35406	0	0.798693	0.947006	5.09575	0.246126	0	0.98299	0.337134	0	0.200281	0.57582	0.466481
Sprom_anno1.g10160	GO:0016887, GO:0000793, GO:0000819, GO:0007062, GO:0005634, GO:0005524, GO:0003677, GO:0016020, GO:0008278, EC:3.6.1.15	1.15386	3.36294	5.57329	3.60942	11.0541	4.60492	0.483782	6.94888	4.48532	3.9547	1.39879	3.88805	4.0075	0.96934	2.83455	0.750254	8.99264	3.63595	3.71335	4.78366
Sprom_anno1.g10162	GO:0019748, GO:0005737, GO:0016787, GO:0016831, EC:4.1.1, EC:3	11.1109	40.9558	29.367	51.1689	92.0245	124.099	19.0976	110.58	34.1987	2.30544	25.9856	39.4721	22.7364	44.1986	54.0989	22.556	53.9395	8.69112	11.227	43.5818
Sprom_anno1.g10163	NA	0.643797	0.211471	0.554789	0.676877	0.095477	0.264343	1.12877	0.871131	0.959145	0.520194	0.900577	0.817085	0.677129	3.43736	0	0	0.523929	0.256601	0.626289	2.14475
Sprom_anno1.g10164	NA	0.334256	0	0	0.352553	0.331408	0	1.91621	0	0.931471	0	0.512063	0.81987	0.939966	4.08561	0	0.356423	0.369741	0.673169	0.716285	0.765762
Sprom_anno1.g10165	NA	0.321898	0.211471	0	0.338439	0.095477	0.793029	0.376257	0.871131	2.87744	0.520194	0.900577	2.04271	0.22571	1.71868	0.69382	1.83915	0.785893	0	0	2.14475
Sprom_anno1.g10166	GO:0005506	3.57659	1.26556	1.65375	0	0.581326	0.542224	0	0	2.25796	9.79278	3.78394	0.739666	0.218382	1.1318	1.14016	0.618391	0	0	0	0
Sprom_anno1.g10167	NA	27.7821	31.4162	34.635	11.4337	6.41339	4.87036	12.4604	9.52912	10.2422	0.827227	1.25743	1.06424	0.634585	16.7433	6.41234	2.03565	0.722705	0.908027	9.25113	0.549129
Sprom_anno1.g10169	NA	0	1.00258	0.701249	0.385566	0.362498	0	0	2.48952	0	0	0.570767	1.81112	0.3428	2.26114	0.991371	0	0.830532	0	0.423958	0.858923
Sprom_anno1.g1017	GO:0010628	14.24	26.154	41.7082	29.422	21.532	35.4331	18.9465	66.5834	28.5711	31.0601	7.84232	55.3304	7.99118	35.3504	40.6332	30.1066	25.4356	28.8773	11.6522	39.9338
Sprom_anno1.g10171	NA	0.0759431	0.652783	0.9255	0.317912	0.819218	3.45834	1.05432	1.24503	8.87227	0.688387	1.91246	2.06859	0.494152	0.627337	6.65663	0.317644	0.524186	0.249772	0.330788	0.904032
Sprom_anno1.g10172	NA	0.550155	0.361815	0.788656	0.796076	3.6017	4.58411	7.93077	19.6438	11.1614	2.15419	1.67127	1.83567	0.392675	1.92584	6.06528	28.0895	15.3158	4.27468	0.46183	0.30387
Sprom_anno1.g10173	NA	21.5549	44.9682	31.0018	40.5062	37.7572	18.7537	21.0244	39.735	4.42996	8.63754	5.72478	31.8614	40.207	85.5587	2.82977	43.1582	38.038	12.2071	10.9995	14.4432
Sprom_anno1.g10174	GO:0005634, GO:0005524, GO:0005737, GO:0019781, GO:0016020, GO:0045116, GO:0044237, EC:6.2.1.64	12.6723	54.3956	50.7486	49.1468	76.1141	55.5569	44.2398	112.674	22.3086	59.9926	37.2719	15.7852	2.2405	15.9895	78.1028	55.0763	146.8	6.30663	25.8373	21.8349
Sprom_anno1.g10175	GO:0042254	4.95486	6.04893	10.9068	5.89239	9.49659	7.04251	23.826	18.291	26.4236	5.85277	6.85394	11.2473	1.32585	1.24036	5.46191	4.3172	10.8833	1.38261	7.19441	11.8876
Sprom_anno1.g10176	NA	57.9448	118.274	117.258	196.999	584.653	984.824	1350.57	1267.99	1296.07	1864.22	1503.74	269.3	394.32	323.735	961.388	933.264	1566.58	1171	158.991	1086.92
Sprom_anno1.g10177	GO:0043229	0.939397	0.682191	1.4269	0.780202	0.396191	0.271966	0.896722	3.66586	0.434413	0.66096	0.709842	1.61498	0.762621	1.94502	0.932487	0.910058	0.544811	0.447292	0.956505	0.871541
Sprom_anno1.g10178	GO:0016514, GO:0003712, GO:0016020, GO:0006357	0.375112	0.85687	0.349371	0.615849	1.28119	0.466378	0.107086	0.89395	1.67319	0.78034	0.932701	0.365425	0.273233	0.610072	0.812602	3.56912	3.44684	0.473846	0.526811	0.578547
Sprom_anno1.g10179	NA	4.49814	36.2372	16.0263	21.6882	28.9859	35.5163	5.53527	9.0632	30.4917	22.2617	25.134	13.4059	15.66	0	0	53.4313	64.0991	1.93922	0.689084	0
Sprom_anno1.g1018	NA	0.650346	1.08634	0.676952	0.378062	0.212532	0.131618	0.430186	1.35554	0.104277	1.83458	0	1.70006	0.470098	1.19405	1.34926	0.377656	0.914917	0.570208	0.944468	0.344278
Sprom_anno1.g10180	GO:0005634, GO:0016020, GO:0016973	21.3208	12.3519	13.0695	13.0329	8.51092	11.4478	26.2162	31.4612	27.6797	23.2325	8.36557	18.693	13.096	10.8494	23.8201	21.2751	8.833	12.0249	16.9298	10.8392
Sprom_anno1.g10181	GO:0072546, GO:0006457, GO:0005773, GO:0005886	146.14	169.05	206.966	252.914	1047.29	899.919	632.856	257.521	90.0441	2.14632	145.514	900.36	329.476	1140.19	251.689	347.622	479.64	445.271	203.535	1109.75
Sprom_anno1.g10182	NA	0.906977	6.34354	2.42636	8.96007	4.48052	6.61952	1.77007	3.28482	23.4607	1.63012	4.2343	3.80648	2.54238	4.84539	1.63505	2.87595	1.23241	1.56505	1.17725	1.06211
Sprom_anno1.g10183	GO:0016787, EC:3	8.03564	25.4745	37.1553	30.7632	57.9901	33.6232	21.2864	81.8424	72.6287	24.6288	78.0437	11.1675	1.9261	28.1514	15.9846	42.0142	91.268	15.2142	17.2347	30.0488
Sprom_anno1.g10184	GO:0006364	21.2613	27.5954	73.5733	47.822	26.2013	23.412	23.2814	26.0951	57.9819	72.6299	37.254	15.0567	3.44764	26.2609	99.1011	53.9183	122.084	0.647244	16.1634	57.2399
Sprom_anno1.g10185	NA	7.45123	19.3013	10.224	6.59972	1.11294	65.4224	7.52335	23.8017	32.1292	26.7358	33.7997	13.4741	5.46413	15.0588	15.6529	30.1244	1.61836	1.51125	10.6772	7.13619
Sprom_anno1.g10186	NA	541.141	564.569	553.075	526.682	1041.91	808.82	942.924	625.435	677.44	315.399	163.715	558.102	353.2	843.034	628.206	383.917	864.416	609.864	135.7	882.103
Sprom_anno1.g10187	GO:0003861, GO:0043436, EC:4.2.1.33	212.579	180.617	157.388	266.098	455.933	423.5	393.154	313.842	291.103	96.2545	79.0691	303.297	171.446	448.902	301.218	282.585	528.366	388.135	75.1536	414.193
Sprom_anno1.g10188	NA	89.4089	170.185	148.284	235.031	258.808	179.182	256.882	228.584	150.833	167.962	87.1825	90.9844	30.7365	65.0426	195.585	157.247	340.959	160.38	43.3486	216.663
Sprom_anno1.g10189	NA	0.0865712	0	0	0.997058	2.63386	0.394303	0	0.202045	1.24678	0.156807	0.408301	0.428611	0.402593	0.714766	0.482668	0.181251	1.98863	0.113995	0.188412	0
Sprom_anno1.g1019	GO:0006879, GO:0065008, GO:0051651, GO:0071421, GO:0016020, GO:0005384, GO:0030026	0.607667	4.44838	0.281249	1.90367	0.296929	1.10587	0	6.56578	7.08691	0.238829	2.89082	0.654413	0.246789	0	0.48468	0.27841	0.301943	1.78822	0.143598	0.365961
Sprom_anno1.g10190	NA	0.870374	2.65286	2.83279	2.56513	0.425368	0.67896	1.80032	4.65526	0.812107	1.01815	1.0816	1.73415	1.06655	2.44468	2.17706	0.452927	1.26011	0.570338	0.81473	2.49683
Sprom_anno1.g10191	GO:0000166, GO:0009396, GO:0016020, GO:0043167, GO:0016772, GO:0005740, GO:0016765, EC:2.7	4.42437	4.02992	11.6458	17.2241	16.3148	21.6019	4.48273	26.1659	0.407879	1.0293	0.44603	18.5189	0.798746	2.35033	6.25098	0.450828	9.26532	10.7634	0.309494	18.9991
Sprom_anno1.g10192	NA	0.714301	0.190337	0.413639	0.562851	1.93706	6.22484	0.285025	1.3304	0	0.651651	0.226905	0.890328	0.541997	1.11245	0.264858	0.748621	0.621722	0	0.195178	0.171043
Sprom_anno1.g10193	NA	0.719906	0	0	0	0	1.97085	0	0	0	43.2939	73.0577	0.440723	0.674081	0	7.3866	0	0	0	1.92345	0.410579
Sprom_anno1.g10194	NA	0	0	0	0	0	5.74144	0	0	0	0	0	15.1858	0	0	0	0.611258	1.22408	0	0	0.63757
Sprom_anno1.g10195	NA	14.3691	6.46593	5.91472	43.4567	10.1389	21.4943	41.2458	19.512	12.0867	14.943	14.5041	9.87692	6.31591	4.72426	22.7924	7.04273	13.896	12.2977	0.664551	35.5275
Sprom_anno1.g10196	NA	3.42172	8.31482	8.35276	19.7911	16.7444	23.0065	5.64648	7.42459	13.9089	15.01	12.6546	42.3375	6.89658	23.0462	9.3167	14.832	1.80683	14.0188	0.69318	39.7099
Sprom_anno1.g10197	GO:0004781, GO:0005524, GO:0000103, GO:0006119, GO:0006559, GO:0006744, GO:0009423, GO:0019354, GO:0045116, EC:2.7.7.4	332.31	268.263	255.45	361.379	241.303	279.344	461.324	226.788	353.729	277.859	378.374	506.977	560.496	417.14	279.839	519.47	342.058	238.523	210.318	384.874
Sprom_anno1.g10198	NA	8.39622	32.5247	42.1309	82.1913	169.679	124.892	68.3396	85.2634	114.958	151.805	196.535	112.611	91.0647	161.175	51.3311	213.974	277.094	199.112	33.6895	142.116
Sprom_anno1.g10199	NA	11.8007	40.5845	30.5275	136.127	44.9593	85.0029	113.349	68.9457	56.5113	51.4687	62.4592	125.618	55.9687	55.4627	77.9848	35.3074	58.4433	23.3957	6.52501	48.7631
Sprom_anno1.g102	NA	1.79528	2.38224	1.33583	2.94325	0.434636	0.90787	2.21161	3.21054	1.71171	1.1353	1.4185	4.67592	1.65145	2.83582	2.54135	2.91594	1.27993	1.22892	1.45453	1.91348
Sprom_anno1.g1020	GO:0004722, GO:0005634, GO:0046872, GO:0043409, GO:0016020, GO:0032872, GO:0005829, EC:3.1.3.16	0.345461	0.498044	1.19592	0.603571	1.47229	1.46926	2.49709	1.06502	3.63403	0.624261	1.6243	11.9627	1.07267	2.61098	2.33226	0.483637	1.18524	0.532007	1.12571	0.817444
Sprom_anno1.g10200	GO:0005634, GO:0003700, GO:0006355	1.19583	0.727071	1.25518	2.05575	0.22175	1.08077	1.08583	2.22674	0.233732	0.710194	1.13064	2.73056	3.539	17.5084	2.17644	0.257733	0.782981	2.27997	1.64552	3.02547
Sprom_anno1.g10201	GO:0006900, GO:0005905, GO:0030131, GO:0031410, GO:0010324, GO:0006886, GO:0006897	18.9456	35.4964	22.7267	87.0982	12.2546	34.3592	21.3157	56.2839	37.5814	22.1505	34.1188	34.3224	1.92225	58.8375	177.835	30.7395	45.2045	11.5659	4.21712	43.7035
Sprom_anno1.g10202	GO:0007030, GO:0007041, GO:0005794, GO:0033036, GO:0055037, GO:0042147, GO:0005773, GO:0099023, GO:0005886, GO:0032456, GO:0048193, GO:0071702	0.586997	0.900152	0.816784	1.95114	1.35855	3.66055	3.42895	6.50656	0.0530258	0.731499	1.96492	1.13299	1.11918	4.00941	4.99931	5.10193	1.36287	1.34229	0.598717	2.54008
Sprom_anno1.g10203	GO:0005488	0.220884	0.543794	0.223635	0.845195	0.0980575	0.155325	0.401716	0.234601	0	4.27903	0	0.211883	0.41335	1.0618	0	0.177143	0.489227	0.446963	0.140243	0
Sprom_anno1.g10204	GO:0019901, GO:0016538, GO:0000439, GO:0016020, GO:0030332, GO:0004693, GO:0005675, GO:0000079, GO:0006357	5.00047	9.10786	14.0369	21.1763	18.325	23.1618	12.7543	45.4466	7.78259	31.278	5.06748	35.3125	3.20049	6.87516	11.1649	15.1868	11.9336	1.03037	13.928	25.3103
Sprom_anno1.g10205	NA	50.4262	42.6757	58.3777	101.573	55.4834	66.4693	103.775	190.489	66.7063	121.431	46.1381	92.0521	25.6959	144.915	115.004	123.802	83.695	31.1716	38.8676	72.2322
Sprom_anno1.g10206	NA	0.791768	6.17891	1.26797	12.0052	16.1716	10.6588	15.3002	5.86539	0.654334	14.069	4.90601	19.6871	0.472645	2.33807	14.0116	7.14109	8.80888	4.01108	4.06964	15.4641
Sprom_anno1.g10207	GO:0016787, EC:3	1.26447	0.52578	1.20856	2.31076	0.715792	0.662217	1.1401	1.69222	0.622443	0.999369	0.434424	1.0209	1.52676	2.09273	2.11886	0.764898	1.91358	1.07515	2.36196	0.520543
Sprom_anno1.g10208	NA	0	0.424758	0.355128	0.940829	0	0	0	0.274447	0	0	0	0.505742	0.317542	1.23271	0.322625	0.369241	0	0.477777	1.28893	0.825942
Sprom_anno1.g10209	NA	1.957	1.19496	0.836256	1.14391	0.645729	1.98473	0	0.973338	0.615034	0.779341	3.7079	9.92005	2.64524	5.79791	1.93828	0.922011	1.71392	6.22273	12.2034	3.54532
Sprom_anno1.g1021	GO:0008198, GO:0016791	3.72677	10.1473	14.9963	26.7232	7.33309	15.8883	16.5769	36.6319	17.4053	12.3777	7.34436	24.5285	1.34421	22.2972	24.5298	4.42023	7.55609	6.35038	22.4526	32.1198
Sprom_anno1.g10210	NA	6.65255	2.35754	7.21822	5.6445	7.43358	3.13404	0.833485	4.32663	1.51808	2.30795	11.6476	7.40955	4.21692	7.92421	9.19012	4.54942	19.098	3.99829	5.32805	4.50064
Sprom_anno1.g10212	GO:0004721, GO:0019903, GO:0008287, GO:0140535, GO:0005509, GO:0006470, GO:0019888	87.1445	120.224	121.515	135.717	132.866	195.099	123.554	126.031	40.516	52.1039	41.8033	138.89	55.5719	118.093	73.6051	138.845	137.974	61.7079	18.6184	135.758
Sprom_anno1.g10213	GO:0003743, GO:0006413	54.1291	88.4907	101.125	105.546	67.0777	98.1383	96.3906	68.5647	32.971	84.2117	47.5769	93.7068	24.2355	45.4491	56.3911	77.9799	77.0693	20.2179	5.53664	66.6099
Sprom_anno1.g10214	GO:0016020	52.3873	42.4464	70.1005	85.7363	23.4734	62.9322	152.629	42.2518	7.89396	35.8766	70.2007	1.38326	1.06536	4.68126	85.9894	1.28934	23.2652	0	1.23348	3.89407
Sprom_anno1.g10215	NA	10.0286	12.9894	12.5469	25.4489	1.74422	1.61793	6.6058	16.7766	8.01841	0	4.42469	2.85002	3.8386	4.72155	3.83177	17.0531	0	13.6349	0	1.31581
Sprom_anno1.g10216	GO:0005634, GO:0004407, GO:0046872, GO:0006325, GO:0016575, EC:3.5.1.98	336.11	270.322	236.735	205.04	128.601	111.411	282.281	267.481	159.576	227.457	132.84	115.806	65.7827	103.393	248.674	102.736	170.102	55.0456	56.2214	110.265
Sprom_anno1.g10217	GO:0051015, GO:0030833, GO:0005737, GO:0044396, GO:0034314, GO:0060090, GO:0005885	23.5185	57.2931	110.418	144.378	186.222	234.005	225.415	9.02528	3.83883	58.5316	50.5769	62.5866	11.5294	92.8258	81.0213	66.6153	192.039	70.5662	13.2357	186.063
Sprom_anno1.g10218	GO:0005634, GO:0006470, GO:0016020, GO:0008138, EC:3.1.3	267.29	205.534	163.96	83.8734	66.7586	122.608	119.419	167.662	470.075	364.119	276.071	145.6	266.532	53.338	341.016	288.132	126.361	88.802	574.428	184.244
Sprom_anno1.g10219	GO:0016887, GO:0008574	1.71572	4.65	4.11508	3.79491	6.92545	5.36443	3.84486	7.42353	30.214	32.7297	22.6562	5.96207	3.35569	1.83335	7.1815	4.05994	12.9828	1.46118	2.05447	5.3202
Sprom_anno1.g1022	GO:0005509	8.47767	40.5734	37.9702	39.7542	64.7333	71.3123	40.4273	26.0766	49.7843	21.9739	14.2639	58.2675	10.3186	11.2094	19.0195	42.0618	74.7845	12.2799	2.42602	34.2954
Sprom_anno1.g10220	GO:0016020	50.9822	111.192	84.1954	207.401	165.499	209.917	493.1	397.17	261.26	148.788	150.919	161.866	108.187	434.668	235.253	192.814	327.901	284.102	491.011	306.774
Sprom_anno1.g10221	GO:0045292, GO:0005737, GO:0016020, GO:0005681	31.7737	61.2919	67.5893	155.32	89.7132	86.6905	83.9338	159.781	26.0532	51.8142	51.1697	144.933	64.8483	146.702	96.7944	58.1435	81.4001	57.4122	13.5849	79.6921
Sprom_anno1.g10222	NA	18.4223	15.2787	32.1216	10.7955	0.338194	0.31164	27.3566	111.145	57.9363	0.605065	9.40084	102.47	462.272	54.867	188.336	294.311	1.88469	35.7408	426.022	1.17131
Sprom_anno1.g10224	GO:0008289	36.9711	48.0972	40.0531	37.9219	48.5342	48.1654	64.5965	83.323	50.969	63.4078	30.7959	98.5555	63.7425	60.8512	37.5786	50.6117	62.1442	45.0274	30.2278	43.591
Sprom_anno1.g10225	NA	0.379367	0.632417	0	0	0	0.401622	0	0.913724	0	0.964106	0.471347	0.862932	0	0.41185	1.17012	0.386419	0.351958	0.487215	0	2.05618
Sprom_anno1.g10226	NA	4.06089	0.671351	2.3489	3.053	0	0	1.08381	8.26726	0.789101	7.05571	3.48388	1.40219	0.539566	2.32311	4.7198	0.621221	0	0.394445	0	1.29521
Sprom_anno1.g10227	NA	8.11396	5.68887	6.18615	10.7341	5.70354	5.28599	6.37207	4.34041	1.53772	3.88286	3.41767	13.495	6.23678	25.0937	3.49925	2.51042	4.77522	12.0327	14.4154	5.05968
Sprom_anno1.g10228	GO:0003677, GO:0000150, GO:0015074, GO:0006310	0	0	0	0	0	0	0	0	0	0	0	0	0	0	0	0	0	0	0	0
Sprom_anno1.g10229	NA	0	0	0	0	0	0	0	0	0	0	0	0	0	0	0	0	0	0	0	0
Sprom_anno1.g1023	GO:0016740, GO:0070403, EC:2	17.0968	26.4885	28.6815	25.3901	31.9329	30.5998	19.4067	20.7108	37.3642	17.1253	14.4585	34.2536	31.751	38.3101	25.6549	26.8878	18.3845	13.0243	40.7749	12.0891
Sprom_anno1.g10230	NA	0	0	0	0	0	0	0	0	0	0	0	0	0	0	0	0	0	0	0	0
Sprom_anno1.g10231	GO:0016020	0	0	0	0	0	0	0	0	0	0	0	0	0	0	0	0	0	0	0	0
Sprom_anno1.g10232	NA	0.19913	0.294141	0.414245	0.535207	0	0	0	0.146256	0	0.252264	0.0970547	0.465845	0.0704283	0.518031	0	0	0.10751	0.320684	0.815345	0.693833
Sprom_anno1.g10234	GO:0016020, GO:0005488	0.223362	0.303068	0	0.23504	1.1371	2.22436	1.29959	0	0	0.800126	0.621221	0	0.257356	0.915992	1.01904	0	0.251275	0.247258	1.32894	0
Sprom_anno1.g10235	GO:0005886	0.36745	0.0368108	0.0264598	0	0	0.196763	0	0	0	0	0.111395	0	0.47122	0.304713	0	0.76689	0	0.378822	0.160267	0.580441
Sprom_anno1.g10236	GO:0022857, GO:0015891, GO:0009279, GO:0005886	0	0	0	0	0	0	0	0	0	0	0	0	0	0	0	0	0	0	0	0
Sprom_anno1.g10237	GO:0016020	0	0	0	0	0	0	0	0	0	0	0	0	0	0	0	0	0	0	0	0
Sprom_anno1.g10238	GO:0005789, GO:0008509, GO:0000139, GO:0005773, GO:0008514, GO:1901505, GO:0005886, GO:0015216	21.3311	14.8219	14.1406	8.85516	15.382	9.70842	14.8762	4.69259	31.5232	10.1931	56.4054	12.6434	65.7925	15.3474	11.2894	34.1302	18.8154	28.0097	72.9644	37.4346
Sprom_anno1.g10239	GO:0006627, GO:0098800, GO:0004252, GO:0006465, GO:0044237, EC:3.4.21	4.364	10.7186	11.9696	33.4441	18.094	30.7249	8.88688	2.33249	5.00266	0.372705	6.77221	19.7949	4.21727	28.5715	11.1473	36.5856	44.9955	0.276431	0.89767	0.727122
Sprom_anno1.g1024	GO:0005634, GO:0140535, GO:0038023, GO:0016020, GO:0000977, GO:0043235, GO:0000981, GO:0006357	0.580852	0.496981	0.555426	0.84903	0.283243	0.196789	0.771544	1.40028	0.257947	1.07482	0.868315	1.36951	1.41481	1.79962	2.23545	0.606573	0.999942	0.721981	1.09294	0.791733
Sprom_anno1.g10241	GO:0008168, GO:0032259, EC:2.1.1	38.7431	28.5835	32.6837	35.6516	33.6832	19.9776	63.0321	76.3503	8.15424	23.7589	11.509	50.5479	24.2854	17.3372	37.4818	43.557	86.6769	3.67637	6.94795	32.3646
Sprom_anno1.g10242	NA	4.91761	13.5333	4.25272	8.60496	4.92921	6.12886	3.56547	18.5385	16.593	10.601	3.76489	13.2025	12.8384	0.583422	3.55706	8.4434	8.7065	2.01148	5.16511	3.60475
Sprom_anno1.g10243	GO:0005509, GO:0017018, EC:3.1.3.16	10.7713	26.6805	23.2387	22.4933	24.4392	31.8061	7.65539	1.61476	25.5391	1.41441	117.998	17.7112	121.511	6.56376	2.59193	67.0635	24.3127	109.206	101.393	22.8155
Sprom_anno1.g10245	GO:0016579, GO:0043130, GO:0000724	25.8259	30.9694	21.3976	32.0736	21.4152	59.1486	32.8573	2.50091	0.348182	17.1283	7.59233	29.3792	28.3006	51.6158	0.452599	2.25641	0.611149	0	0	0
Sprom_anno1.g10246	NA	1.29929	1.0087	0.44218	0	7.95695	3.08898	9.62684	1.60792	0	0	0	0	0	0.70082	0.819509	11.2609	1.0339	5.81385	4.97277	1.58671
Sprom_anno1.g10247	NA	1.29929	1.0087	0.44218	0	7.95695	3.08898	9.62684	1.60792	0	0	0	0	0	0.70082	0.819509	11.2609	1.0339	5.81385	4.97277	1.58671
Sprom_anno1.g10248	GO:0016070, GO:0007052, GO:0140014, GO:0005622	2.72384	1.87954	2.05483	3.13874	2.0254	2.64789	2.5657	4.76511	2.2562	2.80268	2.02779	4.83708	3.55672	7.47775	3.09647	2.37092	2.26138	2.91941	2.72791	3.50043
Sprom_anno1.g10249	NA	0.176516	0.57827	0.674005	0.741927	0.174345	0	0.34474	0.400171	0	0	0.549672	1.08961	0.494681	2.90232	1.2748	0.186484	0.200024	0.117103	0.572987	0.206863
Sprom_anno1.g1025	GO:0003755, EC:5.2.1.8	56.2326	68.6693	80.8805	35.0179	11.4675	17.507	48.0663	111.742	149.34	26.961	20.727	38.2541	22.325	17.3086	55.7712	89.4019	71.2495	13.2826	4.00978	1.97555
Sprom_anno1.g10250	NA	6.75878	16.3669	17.4816	75.7865	13.4015	18.5233	19.662	31.3422	0	24.5758	5.9831	30.9389	20.9998	0.72344	10.3594	0.759305	17.2552	0.478305	0.761235	5.28262
Sprom_anno1.g10251	GO:0098796, GO:0005768, GO:0006886, GO:0042147, GO:0005773, GO:0005886	1.31259	10.6745	16.5442	28.878	10.3166	9.01573	15.5593	2.81445	12.4804	8.58535	0.316975	14.7406	0.281945	0.833057	0.186765	10.0564	28.119	0.332789	0.439084	0.359168
Sprom_anno1.g10252	GO:0044232, GO:0035032, GO:0007031, GO:0045324, GO:0005770, GO:1903008, GO:0004674, GO:0006468, GO:0005773, GO:0006623, GO:0005886, GO:0016236, EC:2.7	1.664	3.82886	2.82203	5.23565	4.48609	7.18725	8.43044	4.02026	3.70788	2.42412	1.65084	9.93201	4.89431	6.29345	5.01245	1.03813	4.32296	7.03129	3.24863	9.6156
Sprom_anno1.g10253	GO:0044232, GO:0035032, GO:0007031, GO:0045324, GO:0005770, GO:1903008, GO:0004674, GO:0006468, GO:0005773, GO:0006623, GO:0005886, GO:0016236, EC:2.7	0.607822	0.542385	0.342916	1.03817	0.580632	0.328501	0.534029	1.8085	0.474346	0.594646	0.491909	1.40669	0.716139	1.66514	1.35007	0.767141	0.215573	0.748443	0.591917	0.530028
Sprom_anno1.g10254	GO:0016020, GO:0051879, GO:0006457, GO:0030544	7.49457	10.6599	9.69271	13.7738	20.5083	11.3778	22.6005	10.5061	14.7579	7.54371	12.8342	11.3388	16.8039	3.26631	3.87317	12.7228	26.3149	0.986585	6.52579	4.65369
Sprom_anno1.g10255	NA	0.371659	0.546498	2.03606	0.776946	0.636445	0.465204	0.833036	1.64807	1.48024	0.67543	0.880252	1.61193	0.689862	1.15293	0.699911	0.726434	0.805242	3.77982	1.11507	1.16677
Sprom_anno1.g10256	GO:0005634, GO:0005524, GO:0061631, GO:0016020, GO:0070534, GO:0006301, EC:2	121.655	126.587	182	157.567	119.377	143.663	177.513	216.477	154.08	143.972	177.532	220.918	217.418	166.528	291.032	236.171	133.917	226.087	55.7926	242.512
Sprom_anno1.g10257	NA	0.969692	1.82745	1.28422	1.70622	1.29365	1.47463	1.10959	3.47768	0.52403	1.69131	1.18533	1.71899	1.00322	3.6728	1.76699	0.993017	1.25476	1.39588	2.24189	1.38218
Sprom_anno1.g10258	NA	2.07887	1.79148	1.0442	1.09519	0	0	0.974784	1.07195	0.710511	0.90713	2.3522	0.63059	0.485251	1.04465	0	0	0	0.704709	0	0
Sprom_anno1.g10259	NA	7.95382	2.67551	8.18145	2.66662	6.18125	0.30873	0.661753	3.46092	0.963679	1.82685	2.90067	2.71662	1.10624	3.13144	3.36874	6.25337	1.67922	4.93686	5.12942	1.38984
Sprom_anno1.g1026	GO:0008168, GO:0032259, EC:2.1.1	45.386	123.074	99.5759	150.219	55.2116	42.4854	143.624	232.429	68.4028	40.9407	37.8133	19.3674	39.6721	40.0556	104.282	190.432	168.035	35.9886	50.8461	35.6871
Sprom_anno1.g10260	NA	2.89166	0.358784	0.628483	6.77757	8.28169	9.09922	0.61503	4.18301	0.448407	34.2488	0.492824	1.18287	7.52887	1.96549	3.33404	1.02752	1.06832	0	2.4118	1.10608
Sprom_anno1.g10261	GO:0003735, GO:0016020, GO:0005762	9.44349	23.9744	23.7252	39.4144	60.4288	41.6982	44.0536	29.292	11.433	47.9369	17.3843	138.061	0.737048	58.2567	80.0655	2.10078	33.2192	18.0271	7.55713	50.9915
Sprom_anno1.g10262	NA	20.2768	38.351	50.7601	44.3487	62.2606	65.6393	56.4813	57.9827	162.439	121.845	73.5102	37.2346	21.9545	26.0345	28.3261	96.4843	48.6619	44.4595	27.8689	36.2517
Sprom_anno1.g10263	GO:0044237, GO:0016567	9.89858	7.7007	12.4077	7.39074	1.66341	4.75934	1.99469	2.56261	10.6132	14.9349	4.46435	4.08336	8.44161	0.948615	10.3731	7.58376	3.68159	7.08112	9.68113	10.7748
Sprom_anno1.g10264	NA	8.14121	40.8272	17.4531	24.4005	53.892	72.4649	76.9775	31.6069	84.4699	20.3615	7.81417	12.0282	39.6986	343.33	36.0207	88.3899	115.458	3.76167	42.4401	14.5529
Sprom_anno1.g10265	GO:0006979, GO:0004602, GO:0098869, EC:1.11.1.9	12.7471	26.7488	46.0508	42.8676	15.8607	25.0155	13.5847	7.16562	121.109	154.341	214.908	63.4154	61.9947	73.2125	37.1114	19.0392	23.9292	71.7844	35.3019	48.8909
Sprom_anno1.g10266	NA	69.8986	304.96	331.334	413.163	126.513	296.244	120.433	102.66	598.18	441.809	643.005	402.695	545.884	103.904	190.926	272.036	132.665	97.4308	76.4732	28.0373
Sprom_anno1.g10267	NA	0.258449	9.14763	3.50361	11.4337	2.30533	8.96824	8.47987	0	10.5419	0.461536	0.797949	8.59261	8.23105	0.528939	6.37143	5.21939	1.157	6.55769	0.278223	7.77936
Sprom_anno1.g10268	GO:0019725, GO:0065008, GO:0050794, GO:0016209, GO:0016491, GO:0005737, GO:0098869, GO:0034599, EC:1	2.68034	11.7948	5.58893	85.0845	20.347	19.1634	7.36436	36.4258	43.5552	54.8086	91.0078	50.3915	0.209038	54.9595	33.3875	45.4759	53.7729	15.9141	4.33742	28.0683
Sprom_anno1.g1027	NA	1989.27	2472.07	2090.05	1392.99	932.243	1106.01	749.003	1295.37	2397.09	1965.06	1687.25	1169.39	1173.6	1141.56	409.395	1557.68	1016.4	619.381	539.168	858.493
Sprom_anno1.g10270	GO:0006281, GO:0090305, GO:0000808, GO:0043596, GO:0000811, GO:0008156, GO:0042555, GO:0097373, GO:0003676, GO:0005656, GO:0031327, GO:0004519, GO:0016020, GO:0071897, GO:0031297, GO:0010558, EC:3.1	15.528	18.3217	18.4239	13.455	20.419	21.6406	42.6034	29.4964	24.606	37.6506	13.6504	38.6616	12.4691	7.62913	19.202	5.42174	25.7739	9.43705	5.22819	8.77949
Sprom_anno1.g10273	GO:0016020	1.39993	2.80031	5.92767	2.02872	5.91404	17.1148	5.83759	3.10986	0.424516	1.33764	2.5819	10.6674	0.889911	3.19573	7.53288	1.88301	2.88503	1.64824	2.67574	13.2494
Sprom_anno1.g10275	GO:0009089, GO:0005737, GO:0008840, GO:0006865, GO:0005886, GO:0019877, EC:4.2.1, EC:4.3.3.7	0	0	0	0	0	0	0	0	0	0	0	0.100285	0	0	0	0	0	0	0	0
Sprom_anno1.g10276	GO:0016836	0	0	0	0	0	0	0	0	0	0	0	0	0	0	0	0	0	0	0	0
Sprom_anno1.g10277	GO:0005829, GO:0004157, EC:3.5.2.2	0	0	0	0	0	0	0	0	0	0	0	0	0	0	0	0	0	0	0	0
Sprom_anno1.g10278	GO:0098797, GO:0072657	0	0	0	0	0	0	0	0	0	0	0	0	0	0	0	0	0	0	0	0
Sprom_anno1.g10279	GO:0000166, GO:0046872, GO:0016774, GO:0016301, GO:0006796, GO:0032787, EC:2.7.2	0	0	0	0	0	0	0	0	0	0	0	0	0	0	0	0	0	0	0	0
Sprom_anno1.g1028	NA	2.32489	0.694356	0.132687	1.24441	0	0.786959	0.426085	0.250184	0	3.31815	0.964832	0.14213	0.511902	1.48156	6.42535	1.35911	0.370763	2.9193	1.87694	0
Sprom_anno1.g10280	GO:0016746, EC:2.3	0	0	0	0	0	0	0	0	0	0	0	0	0	0	0	0	0	0	0	0
Sprom_anno1.g10281	NA	0	0	0	0	0	0	0	0	0	0	0	0	0	0	0	0	0	0	0	0
Sprom_anno1.g10282	GO:0050794	0	0	0	0	0	0	0	0	0	0	0	0	0	0	0	0	0	0	0	0
Sprom_anno1.g10283	NA	0	0	0	0	0	0	0	0	0	0	0	0	0	0	0	0	0	0	0	0
Sprom_anno1.g10284	GO:0005488	0	0	0	0	0	0	0	0	0	0	0	0	0	0	0	0	0	0	0	0
Sprom_anno1.g10285	GO:0005829	0	0	0	0	0	0	0	0	0	0	0	0	0	0	0	0	0	0	0	0
Sprom_anno1.g10286	NA	0	0	0	0	0	0	0	0	0	0	0	0	0	0	0	0	0	0	0	0
Sprom_anno1.g10288	NA	4.05076	5.76158	10.5969	6.8887	5.50473	4.0753	16.1854	20.8273	9.58461	8.81669	5.89507	16.9176	14.1992	9.49018	2.04127	28.9645	17.1892	8.49898	4.24144	15.8045
Sprom_anno1.g10289	GO:0005770, GO:0005773, GO:0005886, GO:0032511	0.415227	0.293921	0.256122	0.50547	0.32632	0.377777	0.277679	0.594884	0.768106	1.44926	0.36259	0.806646	0.210011	0.256777	0.473631	0.143783	0.143106	0.982995	3.01409	0.247266
Sprom_anno1.g1029	NA	5.89483	5.66644	7.742	15.1796	2.5069	4.64122	4.47702	1.84736	19.7429	6.52657	8.80109	4.47123	0.874347	1.37953	16.9176	10.5702	12.5284	6.02232	16.2785	2.52868
Sprom_anno1.g10290	GO:0005975, GO:0009100, GO:0005509, GO:0004571, GO:0000139, GO:0005783, GO:0005773, GO:0044237, GO:0005886, EC:3.2.1.113, EC:3.2.1.24	3.07466	3.20253	3.32213	3.72822	8.42649	4.3533	5.67955	9.09271	3.13733	3.03744	6.71897	9.83329	18.8037	13.3508	5.51987	10.0418	10.2771	14.8582	23.7013	9.72793
Sprom_anno1.g10291	GO:0016614, GO:0051287, EC:1.1	0.337171	5.83051	13.1511	28.9797	3.97846	5.94059	21.0572	1.0404	11.9348	10.5633	9.33858	29.3303	12.5613	9.26788	9.32045	10.1457	0.771516	7.56429	0.732597	13.968
Sprom_anno1.g10292	NA	3.71261	10.2573	19.9582	12.2905	11.2938	10.144	19.9863	27.3289	19.9989	7.55487	5.60498	108.069	46.906	18.3073	5.93507	12.4385	6.62452	3.78771	0.330027	40.9493
Sprom_anno1.g10294	GO:0016887, GO:0000287, GO:0005524, GO:0140326, GO:0045332, GO:0005886, EC:7.6.2.1, EC:3.6.1.15	1.35296	2.54086	4.62062	2.85384	1.37899	2.31623	2.01762	6.2313	5.95179	2.70732	2.85412	2.70138	0.212556	3.7033	1.89799	1.87942	0.877563	2.55239	0.325731	1.31166
Sprom_anno1.g10295	GO:0016020, GO:0016491, EC:1	0.198976	0	0.0930391	0.442692	0.199736	0.0900527	0	0.918993	0.284201	0.715375	0	0.291628	0.277758	1.01945	0.182951	0.517998	0.566553	0.327392	0.54497	0.117235
Sprom_anno1.g10296	GO:0016020, GO:0016491, EC:1	166.112	1.90829	6.74975	7.58804	3.28986	0.169848	11.2475	1.30249	2.54838	0	2.19665	1.22454	13.962	2.30817	3.97587	1.07416	0.962618	24.9913	22.5024	20.4732
Sprom_anno1.g10297	NA	39.2257	14.1619	10.8906	11.8515	9.11056	12.6585	38.9216	13.6187	26.295	26.5391	22.3621	9.79124	20.8111	37.9889	31.4083	12.668	3.24306	49.1965	92.0453	42.0614
Sprom_anno1.g10298	GO:0016491, EC:1	17.7191	17.1498	20.1397	27.8706	9.4842	11.2751	23.3401	28.7074	24.6701	30.5636	15.864	27.5996	13.7191	31.1518	47.296	36.5584	14.9997	10.548	31.7401	10.2799
Sprom_anno1.g10299	NA	3.05678	2.21939	2.65158	5.88641	1.65334	0.821087	3.18987	4.42169	0	3.76977	4.11663	10.9853	5.67814	2.68499	2.5322	2.09024	1.731	1.58122	2.81266	0
Sprom_anno1.g1030	GO:0090502, GO:0042779, GO:0005739, GO:0016020, GO:0016891, GO:0000963, EC:3.1.30, EC:3.1.26	13.2202	6.24085	9.15149	8.01611	3.95397	4.69914	10.2246	12.8183	21.6116	35.9366	2.15581	4.98965	0.299805	0.998623	4.65328	0.927669	7.13553	2.65231	4.3877	12.6575
Sprom_anno1.g10300	NA	5.54296	4.71834	4.24036	5.66098	0.99553	1.91966	1.9581	8.95773	0.999571	3.2575	1.01698	9.95879	1.79697	7.97232	0	0.811743	4.14967	2.02471	2.7962	3.84034
Sprom_anno1.g10301	GO:0016020, GO:0016740, EC:2	25.4942	28.2515	8.15758	53.7274	92.7445	94.3654	50.6814	62.1021	19.4231	25.6429	5.85354	21.6947	14.7365	1.10928	16.1768	40.3862	37.8626	61.4518	0.291751	39.8022
Sprom_anno1.g10302	NA	6.88202	5.27476	14.6234	7.25	6.8209	16.9189	1.02077	1.75167	8.1834	0	0.816664	0.651619	4.21475	1.08303	19.0735	0.562807	52.0836	0.530407	0.854517	0.61228
Sprom_anno1.g10303	NA	7.99442	19.8518	6.50387	22.4155	2.81039	11.1963	8.52661	75.0822	5.5481	5.7428	5.34198	22.9713	9.04342	2.33634	5.34574	9.06873	24.7289	5.65526	5.6669	9.69696
Sprom_anno1.g10304	NA	36.056	51.0141	68.1855	73.721	24.7053	19.1179	51.7341	11.7803	29.9775	156.147	12.1989	28.8251	2.63741	37.2136	46.1933	3.8392	1.81901	7.7667	12.8398	28.2202
Sprom_anno1.g10305	NA	2.22529	8.07842	3.3615	4.08581	7.13773	7.16538	9.04418	18.4682	10.5297	0.801397	1.0712	4.03281	3.19625	7.64456	4.63904	3.45889	5.18833	2.25812	3.3129	3.55102
Sprom_anno1.g10306	GO:0036211, GO:0016746, GO:0140096, GO:0005737, GO:0044248, GO:0006511	9.59074	11.6571	8.9412	20.332	9.42835	14.9901	14.7846	13.4863	15.6619	1.3978	6.14389	11.1562	1.42743	4.30396	20.3699	18.6727	35.3447	14.1277	14.9561	41.9926
Sprom_anno1.g10307	NA	532.9	1301.3	1024.54	2060.28	1497.76	480.986	1323.68	2073.21	698.402	775.957	529.084	1586.95	240.703	735.82	1047.57	441.65	974.053	367.106	367.922	1006.56
Sprom_anno1.g10308	GO:0016020	1.83684	12.8084	7.54452	14.5952	10.6865	13.1872	20.0569	2.10578	4.86038	13.0599	11.6764	13.1344	1.99762	21.9178	15.683	0.164228	16.7223	15.0557	2.74726	36.4942
Sprom_anno1.g1031	GO:0090502, GO:0008033, GO:0005739, GO:0016020, GO:0031123, GO:0000963, GO:0004521	1.30311	0.988444	2.65909	0.561566	0.225524	0	4.56027	6.28189	0.44219	0.555827	1.08574	0.854137	0.712561	1.58296	1.71506	0.240479	0.529031	0.151274	0.834665	3.28459
Sprom_anno1.g10310	GO:0016887, GO:0016877, GO:0016020, GO:0006631	22.334	20.7956	9.15334	19.6749	18.8425	16.6638	18.7931	30.5037	30.9808	7.62531	12.7737	14.5505	4.73304	20.7893	19.1371	28.4608	26.749	14.2673	28.0627	18.1701
Sprom_anno1.g10311	GO:0000808, GO:0006284, GO:0008296, GO:0006261, GO:0043596, GO:0006289, GO:0000811, GO:0042555, GO:0097373, GO:0008622, GO:0000166, GO:0003677, GO:0005656, GO:0003887, GO:0046872, GO:0016020, GO:0071897, GO:0033202, GO:0051539, GO:0030894, EC:2.7.7.7	11.3885	22.7372	8.89343	18.7484	18.2144	10.6321	18.1779	12.715	5.20872	1.30616	7.68864	1.17313	0.272363	1.08048	2.40769	8.89947	27.1682	0.192471	5.27367	17.3262
Sprom_anno1.g10312	GO:0005524, GO:0005739, GO:0016020, GO:0004672, GO:0006468, EC:2.7.1	13.5777	19.4074	18.5351	41.6747	13.8886	17.1805	15.6639	46.9736	2.30601	9.21663	8.29421	4.55051	12.195	50.9722	4.0202	6.32225	23.2567	0.186359	2.05108	3.13377
Sprom_anno1.g10314	NA	108.992	308.311	266.533	373.053	408.264	220.083	344.787	497.755	231.442	312.258	197.801	422.266	257.349	428.472	350.997	232.291	296.133	188.697	278.013	420.223
Sprom_anno1.g10315	GO:0005747	1307.71	1000.11	1386.94	1724.98	1059.43	1148.6	1426.14	857.278	687.154	2458.05	826.836	1407.5	895.416	1084.23	2744.21	870.779	768.115	727.918	683.895	1515.64
Sprom_anno1.g10316	GO:0005524, GO:0050515, GO:0016310, GO:0016114, EC:2.7.1.148	30.2766	57.3557	69.94	279.958	156.39	212.531	185.652	39.8066	80.7231	176.656	68.096	122.19	69.0021	62.4069	57.6532	112.24	113.384	58.1952	6.02482	309.38
Sprom_anno1.g10317	GO:0043231	2.38807	14.9604	1.0038	0.719702	18.2625	1.24656	0.325674	2.57622	0.474888	6.05065	2.08908	2.9277	3.83628	5.55615	2.93358	0.545695	3.76938	2.06197	2.00954	2.73305
Sprom_anno1.g10318	NA	3.54784	2.15634	1.88269	1.39443	3.76803	1.31347	3.93674	2.05367	3.02353	1.2025	4.56837	1.50845	0.516266	0.685739	2.65747	6.14966	0.761254	0.146294	0.556943	0.393781
Sprom_anno1.g1032	NA	10.2699	15.5335	14.3219	29.4471	5.56839	18.4881	5.99109	4.15771	6.29885	2.52258	4.89404	4.81534	1.8032	37.2164	1.65627	1.39846	5.45349	31.6884	4.69381	55.8262
Sprom_anno1.g10320	NA	18.9514	6.61812	7.08001	4.27631	0	2.48073	0	0	2.43126	2.38845	0	2.39004	8.94387	0	0	2.49345	5.7056	0	0	0
Sprom_anno1.g10321	NA	20.0391	9.36895	9.12641	24.06	25.0519	607.484	400.103	0	0	52.8735	17.7318	24.9276	25.159	5.55343	526.182	0.896863	0	3.76816	1.5966	21.3759
Sprom_anno1.g10322	NA	0.250126	0.381544	0.192944	1.31455	3.79084	4.69824	0.387318	0	0.956878	1.08075	1.24468	0.690742	1.23704	9.55852	0.356778	1.14792	0	1.19032	1.97199	2.8434
Sprom_anno1.g10323	GO:0032968, GO:0005634, GO:0005524, GO:0000307, GO:0016020, GO:0030332, GO:0004693, GO:0006468, EC:2.7.1	34.4117	89.1334	80.7116	113.593	144.278	121.342	123.904	183.518	77.7067	179.547	92.6583	95.1944	23.4077	116.533	130.284	81.8404	219.192	70.8514	53.791	101.726
Sprom_anno1.g10324	GO:0006900, GO:0005737, GO:0005509, GO:0016197, GO:0010324, GO:0006897, GO:0005886	28.1758	30.6757	35.338	56.3052	32.477	43.8019	54.8081	49.3009	19.2303	43.3551	22.9829	49.5298	20.9271	66.2744	45.4511	63.9971	68.3022	28.4795	2.66683	57.0968
Sprom_anno1.g10326	NA	18.3152	23.3489	22.6334	36.0487	56.943	25.4586	0	44.9211	49.3575	31.4911	34.9193	23.6629	1.35016	62.6042	24.3824	33.0718	63.4261	41.0642	31.5109	132.054
Sprom_anno1.g10327	GO:0003746, GO:0006414	2051.47	3050.05	2281.71	3944.97	4833.04	3859.2	3265.47	3887.52	2864.19	2835.07	6439.7	4498.25	3894.4	5550.59	3257.16	4977.12	7317.05	6776.59	1536.7	11157.4
Sprom_anno1.g10328	GO:0000166	65.6351	46.7206	82.5246	48.9213	42.7302	44.86	58.1762	58.5295	31.6675	42.288	20.6875	48.5447	8.46676	52.5733	67.8676	16.2903	38.8239	12.0693	6.02298	1.44387
Sprom_anno1.g10329	GO:0005634, GO:0005737, GO:0016020, GO:0004674, GO:0035556, EC:2	13.0987	31.6307	7.89872	35.3542	0.981903	3.78091	38.2736	17.3506	9.44633	60.5763	29.2062	1.02384	0.928891	2.04577	50.1637	22.9242	29.7342	8.24275	0.359053	39.3162
Sprom_anno1.g1033	NA	317.827	474.469	678.053	301.836	2420.33	1683.7	1641.65	952.768	1588.61	1065.63	922.367	3474.31	2119.03	3181.56	951.703	855.928	677.125	2008.88	655.37	2357.07
Sprom_anno1.g10330	GO:0046907	94.9312	119.982	78.4803	97.4581	95.1169	62.7066	64.501	101.968	44.8048	68.7951	46.216	119.86	81.6592	67.0299	75.9687	94.5851	100.461	32.4188	40.9233	47.3809
Sprom_anno1.g10331	GO:0005634, GO:0005524, GO:0000165, GO:0005737, GO:0016020, GO:0004707, GO:0006468, EC:2.7.11.24	29.8981	38.0939	60.8371	83.3063	55.948	55.5905	40.1647	73.9857	40.9849	74.5444	36.6272	35.0202	9.09799	38.023	114.17	123.419	132.458	25.3955	8.38546	64.5072
Sprom_anno1.g10332	GO:0005789, GO:0016628, GO:0005773, GO:0005886, GO:0016126, EC:1.3.1	38.4139	63.5637	59.8291	59.3822	67.6488	64.8068	55.3412	83.6001	19.7765	44.9785	28.2293	110.256	4.75455	88.5685	82.7596	58.5912	67.4723	37.3595	2.77756	25.6396
Sprom_anno1.g10333	GO:0005874, GO:0003777, GO:0005524, GO:0008017, GO:0016787, GO:0007018, EC:3	44.8727	85.899	93.0692	125.128	116.222	114.927	78.4566	168.315	149.855	162.691	173.877	59.7915	24.2069	79.9999	122.991	220.477	140.862	35.0514	81.136	189.469
Sprom_anno1.g10334	NA	265.172	357.69	203.725	619.485	211.638	258.777	276.786	204.179	160.916	159.908	37.5362	262.945	47.0238	416.614	114.994	120.1	234.27	56.0775	1.89178	218.586
Sprom_anno1.g10335	GO:0016020	266.735	348.088	174.026	758.072	225.699	267.315	232.725	338.691	168.966	81.2189	71.6548	432.156	105.676	404.123	98.6518	167.486	274.386	94.5377	4.10507	265.425
Sprom_anno1.g10336	NA	1.73584	0.985444	0.863018	9.61057	1.71897	7.9349	3.28102	2.74003	22.7233	1.52671	10.5473	3.17683	35.3287	6.14424	4.37226	0	32.1724	5.57037	8.77829	17.6782
Sprom_anno1.g10337	GO:0005525, GO:0005768, GO:0003924, GO:0005773, GO:0005886, EC:3.6.1.15	98.8662	144.973	184.428	296.886	156.418	141.739	299.533	276.752	82.3563	243.257	65.3528	148.285	64.6178	153.757	231.65	106.262	189.777	88.5155	25.5902	273.782
Sprom_anno1.g10338	NA	20.4092	30.6251	44.0544	77.5812	54.168	77.5475	47.4781	52.2879	64.1006	89.6597	48.3509	92.4583	20.2269	56.5342	42.924	73.6923	75.6053	35.912	1.92014	57.3947
Sprom_anno1.g10339	GO:0016491, EC:1	29.1521	19.377	34.2318	31.1092	21.1528	19.3603	16.9723	45.2183	5.65233	2.8401	10.4822	39.5782	1.75706	8.48946	22.3366	17.3703	43.1344	3.17164	2.34519	14.1534
Sprom_anno1.g1034	GO:0016020, GO:0004672, GO:0005524, GO:0006468, EC:2.7.1	5.73585	17.9457	16.9095	6.09334	0.190067	0.619354	0.452936	1.15499	3.52694	3.12495	3.94593	10.0031	3.39597	1.14008	3.37222	5.93676	1.23835	1.63528	7.43125	0.971046
Sprom_anno1.g10340	NA	32.3322	29.3554	27.3426	33.7654	51.3171	19.2874	9.13196	72.0863	43.3183	22.8146	13.601	125.143	65.8158	143.735	44.0326	16.1336	31.1217	23.9043	22.604	30.9442
Sprom_anno1.g10341	GO:0005634, GO:0003723, GO:0003735, GO:0022627, GO:0016020, GO:0006412	102.931	174.153	107.82	231.519	136.942	159.58	206.539	157.595	95.6247	136.22	111.274	380.588	278.815	386.864	378.416	195.101	159.314	151.622	212.884	124.025
Sprom_anno1.g10342	GO:0016020, GO:0005829, GO:0016301, GO:0016776	17.8877	60.5707	28.9367	76.5661	36.3176	41.7235	34.8035	24.3834	11.6337	31.8016	19.3738	26.2654	1.44547	10.2234	35.7948	22.8321	75.7017	7.34485	4.54395	22.4905
Sprom_anno1.g10343	GO:0016020	47.5641	33.0938	37.28	78.7854	61.1992	21.4588	80.4129	65.0957	28.472	34.238	26.1657	48.591	45.1381	18.4021	45.0407	40.1963	63.6156	37.3751	23.3359	68.3137
Sprom_anno1.g10344	GO:0019725, GO:0065008, GO:0050794	450.902	258.787	274.496	740.44	122.46	88.7759	149.537	73.7964	55.7679	102.079	36.0923	140.625	50.5491	51.9026	136.908	104.103	138.532	23.1874	27.3157	160.41
Sprom_anno1.g10346	GO:0006506, GO:0005773, GO:0005886, GO:0042765	3.14384	3.58673	0.453793	4.47215	2.13514	4.87335	2.07688	2.45055	4.18289	0.876503	2.66305	1.99586	1.12427	3.21862	0.817365	0.540384	2.22406	0.42437	0.877539	1.05479
Sprom_anno1.g10347	GO:0009987	4.71516	4.19418	3.33304	4.22043	0.517393	1.59303	1.02349	2.77301	4.22337	18.2155	0.543926	14.8772	24.3051	28.3576	1.26198	1.66018	1.38566	2.08506	2.2678	0.204722
Sprom_anno1.g10348	NA	7.81971	8.58787	17.3492	14.1613	11.8882	6.47923	8.17082	12.3146	33.2965	2.78257	3.34133	34.1382	7.61678	2.93023	6.10169	40.6947	17.6063	34.8864	15.3112	47.7764
Sprom_anno1.g10349	NA	47.7825	65.7393	118.019	85.1223	350.682	863.206	643.57	196.029	172.596	82.6217	101.265	472.269	93.6856	651.511	107.7	177.688	261.941	308.467	263.636	300.643
Sprom_anno1.g1035	GO:0005789, GO:0006888, GO:0005801, GO:0015031, GO:0046923, GO:0005773, GO:0005886, GO:0006621	0.373105	2.24447	0	0.19609	0	0	0.363802	4.63733	62.2646	65.3558	52.8088	5.06503	0.523043	1.91616	0	0.591805	0.211072	14.1205	13.9187	0.436564
Sprom_anno1.g10350	NA	0	0.528691	0	0.488936	3.21164	3.99508	0	8.71684	2.54735	1.07816	1.40497	11.8624	6.27623	10.7797	4.18774	5.27247	1.00711	13.0593	12.3207	18.837
Sprom_anno1.g10351	NA	7.18418	16.2539	8.83237	24.1383	30.7002	31.1412	40.4907	19.0116	7.61776	16.6366	13.2404	39.5321	33.1286	49.809	7.62893	34.0973	23.8283	41.1673	33.9474	27.7183
Sprom_anno1.g10352	NA	0.834474	0.590882	0.772497	0.871635	3.80902	1.51867	2.23157	0.667911	1.21646	0	0	1.38101	5.16061	13.2649	0.53154	1.73638	0.32382	4.36599	8.10638	7.03449
Sprom_anno1.g10353	GO:0005634, GO:0005524, GO:0005516, GO:0005737, GO:0005509, GO:0016020, GO:0046777, GO:0004674, GO:0018105, GO:0035556, EC:2.7.1	47.614	50.2914	25.2874	48.2882	68.1604	52.5003	60.4417	81.4029	75.4799	34.786	72.3734	32.314	4.27316	25.0473	45.1355	8.55396	58.4468	2.6396	1.38468	8.15364
Sprom_anno1.g10354	GO:0006527, GO:0005634, GO:0046914, GO:0000050, GO:0016020, GO:0005829, GO:0004053, EC:3.5.3.1	76.4146	97.2222	133.939	162.398	124.926	88.5002	107.558	188.905	133.973	90.9167	73.8139	86.3679	50.9754	192.005	44.7002	89.8777	53.969	60.5553	35.9308	113.444
Sprom_anno1.g10355	NA	2.45406	4.6989	2.56308	6.85312	8.12006	4.05729	4.13651	9.32041	0.784926	8.55782	3.57063	7.64903	0.253668	1.50056	3.71094	14.1835	2.81678	1.79591	0.0988795	2.37477
Sprom_anno1.g10356	GO:0044255, GO:0016298, GO:0052689	1.14094	2.07772	0.373074	4.11616	0.614526	0.727164	1.24818	1.88219	3.21741	0.828659	1.97937	3.60414	15.2566	7.66465	2.46226	2.38135	0.460696	6.55626	9.39156	0.340556
Sprom_anno1.g10358	GO:0016020, GO:0005471, GO:0005524, GO:0015866, GO:0015867	3.36577	8.31088	11.7252	19.4474	11.2291	21.8669	19.5171	12.6376	21.9444	3.5218	8.8172	14.6286	6.93965	38.4412	13.0607	15.5979	24.4827	18.957	0.621957	28.2661
Sprom_anno1.g10359	GO:0120115, GO:0005682, GO:0000974, GO:0005686, GO:0005685, GO:0005688, GO:0005687, GO:0000398, GO:0071013, GO:0005737, GO:0046540, GO:0016020, GO:0071004	5.81385	3.54458	9.94706	0.538926	7.76596	9.35823	27.7418	3.10665	5.35422	4.3064	2.66398	10.1347	11.9773	11.6007	12.0615	0.541674	0.38786	7.1435	3.70167	12.6356
Sprom_anno1.g1036	GO:0045261, GO:0005524, GO:0046961, GO:0015986, GO:0046933, GO:0015985, EC:7.1.3.1, EC:7.1.2.2, EC:6	1.02454	1.08759	0.94746	2.13759	11.9898	168.6	2.05607	4.92212	1.49357	0	69.9141	3.8139	46.4766	0	1.95965	134.942	48.8836	149.528	31.0097	1.23435
Sprom_anno1.g10360	GO:0000932, GO:0030014, GO:0006414, GO:0000289	0.960825	1.62039	1.22079	1.43605	0.87447	1.43748	5.72323	1.12786	0.396353	3.85936	0.756732	1.61482	1.65803	0.850693	4.61883	0.573674	1.4227	0.631625	3.06553	0.654336
Sprom_anno1.g10361	GO:0016020, GO:0016491, GO:0046872, EC:1	0.198415	0.250973	0.218773	0.207564	0.25925	0.286681	0.315813	0.1554	0.0955234	0.479998	0.104207	0.39119	0.219193	0.40995	0.300954	0.163848	0	0.434686	0.861783	0.157706
Sprom_anno1.g10362	GO:0031514, GO:0005509, GO:0030990, GO:0098590, GO:0035735, GO:0097712, GO:0035082, GO:1905349, GO:0061512	3.77467	7.43908	7.00349	7.97009	10.6954	10.8748	3.13415	9.98959	11.0979	8.83918	5.72954	12.6636	1.78558	2.4103	18.0904	3.58546	7.03446	1.48883	0.74769	7.44307
Sprom_anno1.g10363	NA	22.1633	27.8202	41.4335	68.8399	69.9172	124.826	83.8477	50.4513	50.5071	75.8857	47.1643	76.5762	25.3561	90.6615	79.2829	88.4728	85.723	53.0411	25.2512	202.094
Sprom_anno1.g10364	NA	76.1793	57.2766	48.8439	65.528	89.5007	40.7253	135.293	95.9372	153.299	49.0536	38.7393	68.7522	39.3012	72.76	125.907	25.3522	151.149	8.08172	14.7613	15.9763
Sprom_anno1.g10365	NA	0.255709	2.66004	4.63757	1.63607	1.406	2.9963	1.46801	2.81052	0.60303	10.4104	0.657134	5.15127	0.533555	0.859947	3.87105	1.06463	2.48008	2.11561	0.279239	0.996174
Sprom_anno1.g10366	GO:0000463, GO:0016020, GO:0043021, GO:0034455, GO:0030686, GO:0000466, GO:0005654, GO:0030687	9.69714	8.29524	11.7843	6.50808	11.7202	7.31955	11.479	9.15762	10.2864	5.87776	6.78951	3.56659	0.877696	8.97052	11.3101	8.58195	12.2661	6.07451	19.921	7.78729
Sprom_anno1.g10367	GO:0005868, GO:0031514, GO:0005515, GO:0005737, GO:0007018	0	0	0	9.64598	0	0	0	0	0	0	0	0	0	5.54277	0	0.978288	0	0	0	0
Sprom_anno1.g10368	NA	1.25041	1.15975	0.91713	2.25553	0.827235	1.56004	3.22756	4.23413	8.36727	0.861456	6.61049	2.426	8.27926	6.43934	7.27958	10.0633	5.82048	6.80413	10.6231	1.87566
Sprom_anno1.g10369	NA	4.37794	4.09089	3.99951	14.0495	8.01732	4.19578	25.0636	8.81451	12.6898	32.1625	13.2317	6.47719	1.22908	8.97858	7.80135	24.8302	6.16069	1.31126	3.54339	4.07794
Sprom_anno1.g1037	GO:0003824	190.046	124.463	91.3382	35.2499	18.1068	27.9494	29.6043	34.1308	80.0973	24.2527	113.474	28.3534	38.8491	34.2225	29.2135	33.9249	52.766	36.8931	107.734	20.4389
Sprom_anno1.g10370	GO:0005515, GO:0030286, GO:0007017	5.46913	7.86711	10.9688	10.1864	10.7467	18.7332	11.805	15.9962	2.18344	1.46581	7.47168	0.626526	9.2388	1.67123	2.24787	24.954	9.05332	0.534122	0.990972	0.840607
Sprom_anno1.g10371	GO:0019319, GO:0046031, GO:0008270, GO:0006091, GO:0006096, GO:0046034, GO:0005829, GO:0016310, GO:0006006, GO:0004332, EC:4.1.2.13	405.625	305.756	280.223	106.306	308.591	106.169	52.4989	264.133	226.632	281.932	240.848	100.207	98.6092	112.44	606.623	172.945	230.432	122.017	268.315	225.852
Sprom_anno1.g10372	NA	0	0.56084	0	0	0	0	0	3.80824	0	0.412255	0.523549	0	0.458044	0	0.419141	2.62166	0.530637	0.331956	0	1.10241
Sprom_anno1.g10373	NA	0	0	0.150141	0.363246	0	0	0	2.22297	0	0.354295	0.377675	0.150273	0.336562	0.580722	0	0.251132	0.275997	0	0	0.476335
Sprom_anno1.g10374	NA	6.80616	6.04959	5.01556	5.66002	3.12609	4.22425	4.36666	9.6749	19.2764	1.69106	8.69584	12.8177	1.93747	14.0196	8.95697	9.75409	10.2774	2.49794	6.1325	9.17709
Sprom_anno1.g10375	GO:0016579, GO:0004843, GO:0005634, GO:0008242, GO:0016020, GO:0004197, GO:0005829, GO:0044237, EC:3.4	4.62418	5.64471	3.2205	4.83183	2.35622	2.4405	5.11576	5.71226	7.09866	4.31049	2.51768	4.52735	3.67704	14.0687	4.69529	1.57855	5.21467	1.50333	6.2775	5.81607
Sprom_anno1.g10376	GO:0000166, GO:0015630, GO:0016787, EC:3	24.7273	15.9115	12.4335	9.702	12.3949	14.0742	11.7133	16.9777	26.06	1.27413	4.64659	12.1786	2.35005	7.11051	19.6882	2.42259	9.54408	4.84951	10.3306	39.422
Sprom_anno1.g10377	NA	0.421321	0.129015	0.281317	0.289165	0.235826	0.164411	0.358988	1.32933	0.115115	0.445366	0.217654	0.745548	0.306134	1.4522	0.39311	0.0628333	0.0694055	0.355845	1.11533	0.430961
Sprom_anno1.g10378	GO:0016740, EC:2	2.03763	4.16917	3.84203	8.31644	5.90306	2.7363	5.50346	4.9721	1.23204	2.90879	0.504672	3.71448	0.0998563	1.10571	3.56341	0.11251	6.50799	0.707324	0.233093	21.0884
Sprom_anno1.g10379	GO:0005634, GO:0005737, GO:0016020, GO:0010468, GO:0003729	0.348062	0.293347	0.233457	0.540434	0.287155	0.277864	0.213304	1.06009	0.197144	0.530287	0.379634	0.630188	0.236765	1.23445	0.606993	0.473257	0.513004	0.044625	0.476905	0.342815
Sprom_anno1.g1038	NA	841.584	482.365	363.006	151.043	9.17446	7.68326	62.0563	71.4284	207.683	114.465	98.9091	83.8271	54.3905	8.02505	42.1946	112.219	61.6092	26.2554	148.035	43.691
Sprom_anno1.g10380	GO:0003824, GO:0006281	1.09953	0.341971	2.54016	0.659744	0	1.14607	5.23054	4.65803	0	0.848643	0	2.71645	5.42451	4.52379	0	0.662518	1.78506	0.624212	0.510481	0.553892
Sprom_anno1.g10381	NA	0.812304	0.849016	0.516758	0.8993	0.737879	0.619027	1.08892	1.79919	0.791256	1.40139	0.683474	1.13325	1.56544	2.25243	1.39406	0.744056	0.751465	0.598049	0.773038	0.863832
Sprom_anno1.g10382	GO:0008146, EC:2.8.2	144.418	180.75	65.9316	121.768	241.806	163.449	116.424	228.729	122.322	39.1084	183.147	428.789	698.943	755.423	113.358	213.997	252.513	644.752	427.755	333.521
Sprom_anno1.g10383	GO:0005524, GO:0005829, GO:0004819, GO:0006414, GO:0006425, EC:6.1.1.18	0	0.382448	0.999518	0.751681	0	0	1.0364	1.59773	7.15776	0.694255	3.02228	1.07351	0.272412	0.406701	0	0.330472	0.420775	0.470923	0	0.379002
Sprom_anno1.g10384	NA	0	0.225815	0	0	0	0.386222	0.558186	0.504833	0.303213	0	0.110165	0.265642	0.390709	1.15765	0.40198	1.38987	0	0.743221	1.22302	0.379855
Sprom_anno1.g10385	NA	0	0.464637	0	0	0.0847382	0	0.170969	0.604585	0.373061	0.156397	0.27149	0.427485	0	1.06934	0.481433	0	0.198346	0	0.469796	0
Sprom_anno1.g10386	GO:0006508, GO:0004175, GO:0008236, EC:3.4	1.63424	1.1105	4.01082	1.55227	2.28815	1.89313	1.55624	2.29094	1.77746	1.95899	2.05467	0.920752	2.72183	2.76649	2.17504	6.38225	1.41831	2.38638	3.20313	11.2992
Sprom_anno1.g10387	GO:0071819, GO:0016020, GO:0016573, GO:0000124, GO:0005654, GO:0006357	0.982226	5.88014	3.38258	3.83822	1.6711	3.34311	2.63915	7.00363	13.2663	5.84899	16.373	7.5154	1.5058	5.78821	6.22484	2.11991	1.28624	3.25046	6.47781	4.65043
Sprom_anno1.g10388	NA	1.56833	0.483622	0.875635	1.09232	2.93044	1.11021	0.695624	2.39956	0.252789	0.824181	1.15708	0.950444	0.54953	0.937519	0.790644	2.68522	2.29956	0.639659	0.494673	0.709874
Sprom_anno1.g10389	NA	0.731803	0.55254	0.517431	0.992353	1.35706	0.344602	0.286282	3.20259	0	0.389663	0.949917	0.468062	0.351951	1.36576	0.70112	0.495365	1.28566	0.205802	0.274208	0.803101
Sprom_anno1.g1039	NA	0.61264	0.438363	0.399583	0.560479	0.358337	0.356442	0.7198	2.07377	0.318152	0.670418	0.472678	1.02465	0.937075	1.06326	0.742217	0.573735	0.555621	0.761686	0.653161	1.02749
Sprom_anno1.g10390	NA	0.594818	0.106916	1.02658	0.519264	0.0973851	0.270976	0.587743	0	0.285049	0.717521	0	1.47193	0.922674	1.02252	1.46789	0.415665	0.454592	0.3267	0.646753	1.76376
Sprom_anno1.g10391	NA	8.36792	10.1767	22.1416	11.8888	20.5686	42.8922	15.3571	11.8755	31.9523	8.80094	13.8894	13.4518	5.66625	6.18099	17.5419	54.277	17.3156	49.0599	16.2966	0
Sprom_anno1.g10392	GO:0005739, GO:0016020, GO:0006744, GO:0044877	185.606	327.679	328.703	348.199	421.301	350.952	655.344	693.26	240.575	423.78	382.15	133.156	104.89	576.292	173.71	264.135	543.055	234.804	88.0502	136.897
Sprom_anno1.g10393	GO:0000463, GO:0016020, GO:0019843, GO:0000027, GO:0005730	0	1.77254	4.01404	0	3.29211	1.31579	23.5263	1.15815	0.471125	0	1.53058	5.38433	4.01957	0.999504	3.68876	1.00077	0	19.7723	36.8476	9.84493
Sprom_anno1.g10394	NA	1.786	1.68878	1.05321	1.63797	0.768278	1.2207	0.660514	4.13429	0.9612	3.63185	2.62521	4.00382	1.97525	2.99166	1.6461	0.937287	2.17133	1.10475	1.21274	2.51063
Sprom_anno1.g10395	NA	0	0.38766	0.16944	0.186493	0.350602	0	0.346556	1.60886	5.55202	0.638147	1.65774	1.53367	0.497383	2.55316	0.640657	2.06264	1.00539	0.353233	1.53612	1.66361
Sprom_anno1.g10396	GO:0016887, GO:0051015, GO:0005737, GO:0016020, GO:0015629, GO:0099518, GO:0007015, GO:0031982, GO:0030048, GO:0003774	0.408039	0.473309	0.190684	0.212846	0.674376	0.772801	0.539999	0.880482	0.353111	0.565096	1.73142	0.986875	1.51671	1.08564	0.718796	1.68076	0.319523	1.70256	1.04659	0.198391
Sprom_anno1.g10398	GO:0005929, GO:0030990, GO:0098590, GO:0061512	127.073	224.578	222.261	225.078	441.294	291.939	108.016	324.862	223.068	114.296	79.1716	342.704	206.891	268.177	258.058	313.779	387.219	122.324	180.615	267.853
Sprom_anno1.g10399	NA	37.321	67.2106	65.0778	76.2021	136.641	60.8368	20.7532	103.524	83.3028	48.4851	43.1361	37.8705	12.4637	10.2978	51.1987	103.42	59.2848	20.9795	5.83128	39.3941
Sprom_anno1.g104	NA	0.126742	0.94654	0.29468	1.65492	0.402637	0.173023	0.31637	0.527143	0.0459852	0.461233	0.350774	7.55286	12.8802	4.65584	0.179961	0.329793	0.183479	4.84901	7.37021	4.62173
Sprom_anno1.g1040	GO:0016887, GO:0035267, GO:0022618, GO:0000812, GO:0006357, GO:0005524, GO:0003678, GO:0006338, GO:0097255, GO:0051276, GO:0016020, GO:0016573, GO:0031011, EC:3.6.1.15	40.0988	36.5167	42.3105	46.827	23.2808	30.1547	108.354	23.2862	38.4246	87.0288	51.1484	41.2954	24.4907	28.1542	70.6919	43.4987	65.719	4.24577	5.06329	111.65
Sprom_anno1.g10400	NA	0.919105	0.792062	0.25923	0.77003	0	0.0837317	0.181837	0.214131	0.132269	0.665619	0.722055	1.13744	0.256527	1.70697	1.70514	1.92537	0.421916	0.18162	0.699872	0.76396
Sprom_anno1.g10401	GO:0008168, GO:0032259, EC:2.1.1	16.4767	14.1746	13.0001	23.0451	5.27892	25.3913	10.5443	37.9053	4.49219	19.1162	15.3454	24.5712	11.0936	27.7424	23.4771	8.93873	49.6838	6.65448	14.6151	16.6685
Sprom_anno1.g10403	NA	0.688762	0.252838	0	0	0.454783	18.653	20.4661	0.511948	2.59335	0.411043	0.355462	0.565986	0.859716	1.88262	0	0.73074	0.774194	0.611811	0	0
Sprom_anno1.g10404	GO:0016020	14.2959	6.70711	8.95465	12.0831	14.8198	15.2841	19.5291	17.258	14.6608	58.256	11.6674	19.129	0.711436	29.1448	4.30197	0.799804	37.4387	0.461309	4.1035	12.6355
Sprom_anno1.g10405	NA	0.408599	0.591043	0	0.571602	0.134156	0.248343	0.267639	1.56392	0	0.491394	1.06489	1.01005	0.507989	3.08506	0.996311	0.143311	0	0.630366	0.147737	0.642453
Sprom_anno1.g10406	GO:0004842, GO:0044237, GO:0016567	1.62158	3.0843	15.4344	4.19618	6.83834	3.30234	5.65839	5.32746	7.8207	5.35212	8.38974	5.42956	0.17752	8.26578	11.6663	3.59807	7.87761	0.377092	13.59	19.5842
Sprom_anno1.g10407	GO:0005739, GO:0016020, GO:0043021, GO:0006414	106.29	121.651	200.411	141.327	208.963	70.5587	249.379	486.308	310.093	294.907	131.275	176.237	53.1029	131.362	43.9154	309.849	214.262	18.9544	54.2092	116.241
Sprom_anno1.g10408	GO:0016020	0.165807	0.180747	0.315949	0.174159	0	0	0	1.13156	0	0.298405	1.03385	0.204767	0	0.681924	9.01144	0.349988	0	0.439613	0.53858	0.973173
Sprom_anno1.g10409	NA	1.02026	3.7138	0	4.22451	1.00358	0.930483	5.62012	7.74879	4.07131	8.59278	0	8.36604	4.61075	4.01952	3.11773	3.30794	0	2.11043	1.06088	3.34475
Sprom_anno1.g10410	GO:0016020	5.25269	0	1.09446	1.20682	0.809961	0.598884	0.963556	8.13321	0	0.590914	3.76475	3.8518	1.68577	21.1056	0.595062	0	1.11811	1.08789	0.710991	0.192735
Sprom_anno1.g10411	NA	1.34112	1.975	0.626343	2.51255	0.218875	0.152631	0.778194	9.88074	16.2455	6.59579	9.87194	10.6609	2.5425	5.08255	1.46868	18.6006	2.25677	3.08233	2.49806	2.13537
Sprom_anno1.g10412	NA	0.745737	0.708038	0.0876591	0.585765	0.274592	0.495667	1.29069	1.40256	0.80475	1.68752	1.0251	1.20971	1.16799	2.06371	0.345728	3.61308	0.42783	0.340263	0.912552	0.536134
Sprom_anno1.g10413	GO:0003723, GO:0003735, GO:0022625, GO:0006412	882.296	633.304	1056.6	525.99	670.001	1221.37	1149.61	757.678	1096.42	946.165	589.836	1022.78	1170.42	863.705	863.768	834.245	632.812	1091.17	1531.88	1281.89
Sprom_anno1.g10414	GO:0005576, GO:0030248, GO:0005975	19.7403	10.8791	6.63903	0.253978	0.238314	0	0.23853	0.279484	6.07537	0.656222	3.98349	0.449255	0.338552	0.998265	0.890232	9.79727	0	0.639778	8.81018	0.572613
Sprom_anno1.g10415	NA	0	0	0.267748	0.290614	0.273355	0	0	0.606317	0	0	0	0	0.258357	0.563794	0.483101	0	0	0.184361	0	0.318432
Sprom_anno1.g10416	NA	0.422024	0.649733	0.537399	0.683275	0.287514	0.196785	0.468378	1.50748	0.589915	1.29917	0.583105	1.44312	0.725942	1.50453	1.06624	0.413649	0.641068	0.401105	0.65598	0.649811
Sprom_anno1.g10417	GO:0016020	14.6005	35.8844	39.0501	17.4523	0.643318	1.48186	0.620787	2.81353	25.7985	0.576241	1.9899	29.4596	26.1532	1.98422	12.8941	21.4446	1.07822	0.652893	11.4791	1.11642
Sprom_anno1.g10418	GO:0016020	9.15194	4.39999	9.99916	6.86477	5.18377	8.92878	1.48376	2.17672	3.36249	2.78591	3.9422	3.5816	0.162537	1.63029	2.22851	4.97419	3.84713	0.258527	0.477822	5.92024
Sprom_anno1.g10419	NA	0	0.504388	0.439402	0.991347	0	0.505261	0	0	0	0	0	0	0.147355	0	0.908825	0	0.552942	0.310536	0	0
Sprom_anno1.g1042	NA	31.2627	98.2952	90.9997	108.114	77.5762	49.1056	73.9304	208.136	79.6046	42.2766	41.3038	41.6193	61.2349	68.4512	76.7766	46.9791	77.369	4.04206	5.08472	29.4661
Sprom_anno1.g10420	GO:0016020	21.4305	24.866	31.3619	23.7651	10.1533	16.3227	9.86253	7.78867	35.5043	10.7664	3.60585	7.71183	11.888	1.39654	22.3283	46.8087	22.2686	29.3239	3.67829	27.0337
Sprom_anno1.g10421	NA	16.3969	25.6774	127.062	21.8216	50.797	48.8603	10.6942	3.93855	40.05	8.22592	3.25276	92.5733	82.8164	62.8693	4.70317	6.80826	18.1296	150.071	250.712	82.477
Sprom_anno1.g10422	NA	0.0850001	0.365848	1.67608	0	0.333647	0.696846	0.505032	1.98481	0	0.239355	0.416396	0.526064	1.02766	0.701847	0.790254	0.177932	0	0.783375	0.185011	0.707287
Sprom_anno1.g10423	NA	1.56353	1.22862	6.2338	7.0512	2.87512	14.6783	28.1579	8.98169	0.631235	3.60057	11.7653	22.5798	16.514	130.071	13.514	20.1325	16.5842	34.8028	33.0126	28.5881
Sprom_anno1.g10424	NA	0.519518	0.279215	3.46779	1.44404	2.04553	7.64967	3.89135	0.642827	2.21617	10.3261	3.76029	8.56542	0.37532	0.850123	14.5248	2.0364	3.31503	14.9878	0.262824	0.268421
Sprom_anno1.g10425	GO:0005634, GO:0005506, GO:0016706, EC:1.14.11	51.3653	131.124	85.369	189.921	156.815	81.6484	182.813	278.338	110.593	164.026	128.61	167.373	91.8798	356.155	263.649	267.633	293.561	103.644	96.0513	235.556
Sprom_anno1.g10426	GO:0005737, GO:0048015, GO:0016020, GO:0046854, GO:0016310, GO:0016773, GO:0016301, EC:2.7	7.70238	9.81266	11.7876	13.798	18.3636	10.9717	19.926	1.81044	11.98	2.75001	8.36395	13.7641	11.4801	16.4663	6.89364	7.67281	30.7904	3.23333	4.72468	24.1657
Sprom_anno1.g10427	GO:0045292, GO:0006376	0.169897	0.251807	0.460421	0.576004	0.197707	0.231786	0.596608	2.04028	0.0489051	0.624813	0.479662	1.08641	2.01754	0.616195	0.244014	0.477604	0.538664	0.221235	0.266664	0.306998
Sprom_anno1.g10428	NA	7.88866	1.17084	1.43389	2.01875	0.632997	0	1.65648	2.3891	3.62045	1.52887	0.661346	1.05167	0	0	0.380598	0.225968	0.480459	0.425559	1.38101	0.993852
Sprom_anno1.g10429	NA	1.27968	0.115056	0.301325	0.342117	0	0.921059	1.74291	1.74926	2.02198	1.02819	2.67877	0.959704	0.967526	4.05247	0.702463	0.558868	0.414724	1.26341	0.480661	1.21282
Sprom_anno1.g1043	NA	0.962601	1.89748	1.27936	1.34345	0.23607	0.0730643	0.158988	2.43888	6.12834	2.32598	1.64056	5.06459	1.49166	0.496878	1.94208	1.4266	2.58219	0.316709	0.873267	0.477133
Sprom_anno1.g10430	NA	0.501084	0.407017	0.236985	0.131377	0.49317	0.114189	0.246576	0.288705	0.179447	0	0	0.774415	0.233503	0.774273	2.06911	0.395004	0.715248	0.662004	0	0.887881
Sprom_anno1.g10431	NA	59.2878	106.84	110.21	261.997	100.218	85.3507	194.881	239.248	139.123	86.1075	92.1908	101.561	51.1699	79.9807	159.847	47.2244	169.916	43.1399	6.8855	94.094
Sprom_anno1.g10432	GO:0030139, GO:0006900, GO:0008104, GO:0010324, GO:0005794, GO:0006897, GO:0042147, GO:0005773, GO:0005886	0.61238	0.822519	0.984643	1.02235	0.415	0.478738	0.924495	1.65052	0.600062	0.917078	1.13689	1.85269	1.8458	1.48035	1.62685	0.763942	0.483897	1.26045	1.16206	0.899887
Sprom_anno1.g10433	GO:0030139, GO:0006900, GO:0008104, GO:0010324, GO:0005794, GO:0006897, GO:0042147, GO:0005773, GO:0005886	0.551273	0.390024	0	0.247193	0.291202	0.464128	0	0.624175	0	1.00639	0.475929	2.02909	1.87469	1.61013	1.34294	0.59394	0.19517	0.74584	1.42001	1.05742
Sprom_anno1.g10434	GO:0016020, GO:0005216, GO:0006813, GO:0034220	2.46792	2.58918	1.49847	2.54949	0.7493	1.03491	1.184	3.78649	2.40676	2.12769	2.11934	4.52467	2.43905	3.78948	2.18584	1.49172	1.5719	1.4036	1.96171	1.79008
Sprom_anno1.g10435	GO:0005249, GO:0071805, GO:0042391, GO:0005886	0.54221	0.537423	0.143704	1.09146	0.157046	0.269454	0.622032	1.7719	0.313523	0.3211	0.507162	1.63692	0.594455	1.03207	0.21199	0.498486	0.463148	0.392388	0.250697	0.645986
Sprom_anno1.g10436	NA	0	2.9645	26.6815	25.9538	8.14639	21.204	12.2486	8.07382	32.2014	38.1891	18.4372	21.647	6.83498	3.28188	79.0539	59.0159	23.4444	14.7884	3.46642	42.8932
Sprom_anno1.g10437	GO:0005622	1.1043	1.74183	1.51937	2.24238	0.50921	0.591519	1.29051	4.27526	1.40753	1.6502	1.53543	2.09176	2.53458	3.62397	4.01229	1.69617	1.49704	2.17715	1.34493	2.63368
Sprom_anno1.g10438	GO:0005783, GO:0005773, GO:0030149, GO:0005886	64.3489	100.974	76.4646	13.9585	87.4273	25.0112	51.79	154.153	208.909	21.4809	68.4212	11.7247	12.4409	81.4511	62.8135	35.3202	292.417	16.4396	142.449	0
Sprom_anno1.g10439	GO:0016020	2.22943	3.55595	1.94398	5.54222	2.60626	1.10977	0.394274	4.1014	3.44659	0.363649	5.34963	2.00015	3.03296	1.24805	17.0598	10.3019	8.92083	0.134751	1.97049	0.70973
Sprom_anno1.g1044	NA	0	2.47587	3.23252	3.16838	0	0	0	9.68599	4.07131	0	0	2.3903	1.8443	0	0	2.20529	1.0573	0	0	0
Sprom_anno1.g10440	GO:0003743, GO:0003723, GO:0043022, GO:1903008, GO:0006413	0.227003	1.51973	4.71849	0.949503	4.66827	2.17015	4.62838	2.67514	2.54425	1.85485	0.716056	4.92122	0.316191	0.586535	6.49707	3.96793	1.17855	1.93798	2.16559	7.31814
Sprom_anno1.g10441	NA	0.131745	0.333506	0.230618	0.313731	0.0811567	0.0755818	0.261695	1.08352	0.570859	1.31472	0.395435	1.93749	0.804251	2.17764	1.10932	0.688078	0.483462	0.687377	0.720356	0.742929
Sprom_anno1.g10442	GO:0000166, GO:0004672, GO:0043167, EC:2.7.1	0.462873	0.676217	0.215847	0.541924	0.105988	0.45774	0.788063	1.52617	0	0	0.167453	0.31898	0.120737	1.9867	1.1469	0	0.339874	0.257096	0.347291	0.422262
Sprom_anno1.g10444	NA	26.6281	115.061	78.704	97.4119	75.811	31.8357	52.1805	102.232	19.5194	129.716	52.9425	109.338	25.2773	43.126	60.2611	71.7161	107.791	65.524	14.6553	108.874
Sprom_anno1.g10445	GO:0003006, GO:0005634, GO:0060255, GO:0016020, GO:0045165, GO:0071897, GO:1902979	127.563	89.2797	92.5881	75.9833	113.828	75.0768	78.4658	73.3481	66.2866	73.1303	107.482	139.84	32.3454	174.236	129.037	68.6606	64.6788	48.6488	198.534	125.845
Sprom_anno1.g10446	GO:0016020	2.43728	1.05995	1.97247	4.61692	10.6509	29.0326	7.19661	1.54789	13.4152	19.0037	14.2194	18.5191	1.40758	2.99426	0.369772	4.54131	9.10733	17.1007	0.789549	49.2441
Sprom_anno1.g10447	GO:0000166, GO:1902494, GO:0005739, GO:0016020, GO:0006099, GO:0004775, EC:6.2.1.5	3.27854	17.4094	10.6163	15.3937	28.7756	37.2873	26.3177	3.9377	9.56112	38.8783	5.20418	18.3067	25.8216	3.39876	12.5418	20.4218	7.63229	1.0716	1.70191	0
Sprom_anno1.g10448	NA	0.570608	1.31958	0	7.81158	40.5114	29.2291	3.20052	3.49287	2.33094	0.992489	32.5831	0	15.9359	4.57447	44.6585	17.7265	31.214	93.8643	108.524	8.2884
Sprom_anno1.g1045	NA	0.729124	0.554608	1.18578	0.524562	0.796871	1.29902	1.01963	1.72334	1.07571	1.32604	0.598494	2.57835	0.768113	1.99643	1.53887	3.51138	1.31663	0.714781	0.820987	0.937266
Sprom_anno1.g10450	NA	2.02204	2.68882	1.16948	5.79885	4.9974	5.27092	0	2.19552	0	5.54055	3.41941	11.3276	5.22691	20.7496	7.58392	6.70834	8.09821	3.94604	4.69984	9.12269
Sprom_anno1.g10451	NA	2.55162	1.27875	1.28996	2.41456	7.91084	8.83172	2.76606	9.69435	0.806563	5.80725	3.98575	17.7888	23.3252	3.6142	0.504899	13.7865	1.60286	8.89691	7.13349	15.7743
Sprom_anno1.g10452	NA	141.279	168.684	142.62	212.153	237.453	176.327	185.023	412.317	279.643	229.898	199.718	530.742	222.864	609.024	77.1164	224.248	113.945	159.695	181.859	171.453
Sprom_anno1.g10453	NA	68.1883	31.7853	60.2658	28.5568	32.478	59.234	28.7432	8.67136	1.86294	7.71066	19.4584	0	0	12.9378	14.399	43.84	76.9062	24.6829	35.4561	18.3783
Sprom_anno1.g10454	NA	0.627394	5.73858	11.6462	5.93986	10.3464	20.8053	0	11.732	25.7604	0.375027	15.9004	5.15871	2.54357	18.0232	4.85929	208.278	87.4817	7.92942	1.58078	0.731611
Sprom_anno1.g10455	GO:0006913, GO:0005634, GO:0048471, GO:0090630, GO:0003924, GO:0005096, GO:0016020, GO:0005829, GO:0031267	24.8601	49.8469	58.9307	95.0304	63.7469	157.503	2.41153	77.1201	97.9256	35.1656	60.7956	36.6446	24.6507	163.52	16.6465	423.354	179.075	53.3784	84.9597	13.4596
Sprom_anno1.g10457	NA	5.39409	5.65241	6.01178	9.10251	46.4998	59.2114	23.8104	19.2973	32.2092	3.82035	17.7248	37.6189	47.5104	54.0938	0	23.6626	11.5064	82.1341	24.1802	91.9189
Sprom_anno1.g10459	NA	1.07315	0.970512	0.934275	1.16349	0.113485	0.139629	0.152009	0.358965	0.152	0	0	2.12447	1.10048	1.51186	0.817072	0.748642	0	0.726795	0.782735	0.865379
Sprom_anno1.g1046	GO:0005634, GO:0004842, GO:0031371, GO:0016020, GO:0070534, GO:0006301, GO:0016853, EC:5, EC:2.3.2	38.8914	31.3213	40.8212	75.2089	38.8923	72.6121	31.9161	102.313	25.1691	10.8912	26.6357	17.148	14.3861	49.3109	52.2177	72.3955	54.279	9.85163	0.36537	21.474
Sprom_anno1.g10460	NA	2.07887	0	1.56629	0.799091	0	0.475227	1.94957	0	0	0	0	1.75042	1.45575	1.64123	1.71185	0.55623	0	0.352354	1.10121	1.16567
Sprom_anno1.g10461	NA	3.20768	4.45782	1.77402	4.33227	0.881824	2.50553	0	4.67334	3.06505	2.3478	0	2.71565	2.0832	2.70028	2.23755	1.90527	0.484826	0.301005	0.49818	2.01321
Sprom_anno1.g10463	GO:0006208, GO:0046395, GO:1901605, GO:0004491, GO:0009081, EC:1.2.1.27	1.90956e-07	3.48166e-08	4.50632e-09	1.22242e-09	1.06786e-07	1.10197e-07	2.54312e-07	1.48771e-07	7.26457e-09	6.64587	5.77118	9.91992e-08	1.14302e-08	1.45507e-07	3.55485e-07	3.77906	4.50211e-09	1.45056e-09	2.53084e-09	1.78939e-06
Sprom_anno1.g10464	GO:0016491, EC:1	28.3745	20.4467	20.4118	9.37914	15.2366	26.4496	22.4736	44.2039	42.2208	11.2731	26.4335	26.252	65.2086	41.6016	1.08892	48.934	11.2082	112.517	105.75	17.5067
Sprom_anno1.g10465	NA	2.95625	3.00112	2.48036	5.97242	1.63379	1.7339	1.12917	1.1247	2.68164	0.603666	1.42283	8.08722	3.43742	1.53228	8.55793	0.891429	0.728231	2.26518	3.34651	2.8736
Sprom_anno1.g10466	GO:0000166, GO:0015630, GO:0004672, GO:0006468, EC:2.7.1	0.922475	0.655104	0.509774	0.904004	0.2817	0.179874	1.27386	2.3043	0.157911	1.07991	1.11271	0.582446	0.635121	0	1.38125	0.730793	0.798356	0.388293	0.384004	0.478514
Sprom_anno1.g10467	NA	1.95692	1.72678	0.934728	2.93911	0.677661	0.919403	0.705362	1.37786	0.513289	0.215587	0.373927	1.45945	0.360964	0.28818	3.45701	0.125361	0.545604	0.904763	1.56622	0.593789
Sprom_anno1.g10468	NA	2.50738	5.20623	4.14444	18.9537	1.65581	3.81903	3.16412	4.41545	3.45989	6.62573	1.90648	236.787	86.4415	11.8468	6.33887	4.91156	0.456588	1.69214	8.90737	4.26283
Sprom_anno1.g10469	GO:0005634, GO:0016020, GO:0000976, GO:0006357	0.224925	0.318229	0.294888	0.168205	0.125698	0.256405	0.681541	0.538612	0	0.603611	0.127166	0.848144	0.979939	2.22179	0.679914	0.0862836	0.187025	0.316971	0.753606	0.519673
Sprom_anno1.g1047	GO:0005634, GO:0003713, GO:0045893, GO:0016020	44.3947	55.5714	57.8678	41.3788	6.94371	25.7819	0	77.0594	68.4592	67.9863	96.681	34.6174	1.30122	5.61205	67.3086	52.1899	64.1534	0.481208	9.62096	2.3414
Sprom_anno1.g10470	NA	4.76581	8.49735	1.64434	2.48894	0	1.45218	4.4061	7.77724	1.06627	5.43765	1.17983	11.3435	8.02771	36.209	2.49576	3.42183	0	2.17722	4.98738	6.13316
Sprom_anno1.g10471	NA	0	0.738881	1.03128	0.203849	0	0	0	0.377008	0.525427	0	0.126812	1.53002	0.838302	1.99516	1.45984	0	0.0207798	0.176004	0.966152	0.359919
Sprom_anno1.g10472	GO:0005891, GO:0005245	0.511732	0.795699	0.389235	1.24604	0	0	0	0	0	0	0	0	0.0763995	0.737594	0.600175	0	0	0	0	0
Sprom_anno1.g10473	NA	0.526571	0.693533	0.0693655	0.50233	0	0.0923506	0	0	0.473984	0	0	1.09823	0.379858	0.269153	0	0.119297	0.236267	0.341737	0.16574	0
Sprom_anno1.g10474	NA	0.481215	1.51229	0.793036	0	0	0	0.327582	0	0.238515	0	0.261056	0	0.342773	0.385483	0.959097	0	0.540636	0.846177	1.05924	0.066295
Sprom_anno1.g10475	NA	0	0.73742	0.0714331	0	0.0375131	0	0	0	0	0	0	0	0	0	0	0	0	0	0	0
Sprom_anno1.g10477	GO:0016020, GO:0008654, GO:0009247, GO:0016462, GO:0009312, EC:3	0	0	0	0	0	0	0	0	0	0	0	0	0	0	0	0	0	0	0	0
Sprom_anno1.g1048	NA	8.6433	3.38365	21.8543	18.2297	1.11728	2.74658	3.57286	8.03139	7.81514	5.98079	9.17557	4.59876	1.05625	5.34172	33.9316	1.20376	1.23921	17.4515	4.41632	0.856373
Sprom_anno1.g10480	GO:0003676, GO:0003964, GO:0004190, GO:0008270, GO:0006278, GO:0006508, GO:0015074, EC:3.4.23, EC:2.7.7.49	0.157828	0.343659	0	0	0	0	0.309125	0	0	0.284225	0	0	0	0	0	0	0	0	0	0.0878672
Sprom_anno1.g10481	NA	74.8465	74.3334	94.7325	154.891	1.86611	0	0	7.26955	17.9635	316.509	137.839	93.765	190.203	24.3357	136.383	35.6218	147.335	20.2511	41.5502	1.03965
Sprom_anno1.g10482	GO:0016020, GO:0004527, GO:0005488, GO:0006974, GO:0090304, EC:3.1	0.430291	1.25231	0.36725	1.49215	0	0	0.526708	2.68741	8.7441	1.42465	0	0	0	17.6635	0.43373	2.72806	1.8275	0.648993	0	1.89685
Sprom_anno1.g10484	NA	1.08286	0	0.570942	3.83828	0	0	0	0	1.36118	0.87456	3.0587	0.729997	0.759437	0	2.34405	0.724383	1.1641	0	0	0
Sprom_anno1.g10485	NA	2.71343	1.86774	1.78055	4.0729	0	0.516034	0.299156	6.34988	0.565872	3.31848	2.09271	2.60086	1.5142	1.17062	4.27098	1.77077	2.70845	0.198044	0.7871	1.54432e-05
Sprom_anno1.g10486	GO:0016020, GO:0046578, GO:0031410	0.396268	0.424531	0.765819	0.675346	0.40098	0.294438	0.832422	0.873348	0.115213	0.927983	0.416378	0.625774	0.753056	1.02088	0.691057	0.441279	0.591937	0.325677	0.545246	0.608523
Sprom_anno1.g10487	NA	2.27464	5.13206	2.7976	1.50246	2.57981	1.96212	1.30915	1.55032	0.259591	3.69455	0.188756	4.52298	0.555942	1.36085	4.48911	0.374922	0.483201	1.76943	0.652499	0.214311
Sprom_anno1.g10488	NA	0.439605	15.9858	13.1242	15.7636	5.22379	18.4877	0	54.5107	12.713	0.772817	8.67684	2.68122	22.2098	3.55503	7.37185	17.3899	18.677	13.9634	0.467902	37.78
Sprom_anno1.g10489	NA	0.338522	0.49277	0.264341	0.762578	0.190348	0.198685	0.661516	1.88018	0.656874	1.3459	1.47793	1.2185	0.837834	2.0788	1.38907	0.865753	0.65687	0.789706	0.932996	0.778526
Sprom_anno1.g1049	GO:0003755, GO:0043231, GO:0016020, GO:0000413, GO:0006457, EC:5.2.1.8	171.137	277.229	269.852	668.715	191.074	292.428	204.544	203.794	184.78	317.303	184.775	427.061	177.91	273.947	531.035	141.744	267.617	216.973	55.406	364.457
Sprom_anno1.g10490	GO:0016020, GO:0008289	9.89573	30.6064	28.8383	87.7459	9.76102	60.3121	98.4573	39.7724	79.0692	60.8194	42.6423	109.822	78.8753	21.6496	88.4573	62.111	52.3021	51.2894	58.365	72.9291
Sprom_anno1.g10491	GO:0005634, GO:0000978, GO:0016020, GO:0006355, GO:0000981	1.59584	1.23585	1.60695	2.14435	0.704502	0.967143	1.58636	4.78915	0.916708	3.25421	0.86772	5.78701	3.19074	3.20872	4.05816	1.38847	1.37821	1.55834	1.80543	2.37779
Sprom_anno1.g10492	GO:0000287, GO:0061695, GO:0016757, GO:0006164, GO:0005737, GO:0004749, GO:0046390, EC:2.7.6.1, EC:2.4	18.2584	36.3628	55.3192	31.2061	47.167	47.8142	59.6821	33.9291	21.5483	47.8182	14.1263	19.3083	1.29177	22.6284	15.7429	17.3517	52.0667	35.0849	0.753102	44.8416
Sprom_anno1.g10493	NA	8.52429	35.1449	33.4111	91.9699	55.0881	40.368	24.4215	11.4472	27.2453	20.2784	23.8581	61.0937	13.3079	56.1585	41.8366	22.6788	49.4879	12.827	9.59907	13.0666
Sprom_anno1.g10494	GO:0005525	51.5662	25.9908	38.0202	42.4297	27.0622	31.9827	10.0875	55.7812	28.2498	8.85118	31.8676	16.2842	62.7807	59.1984	15.9423	39.8987	7.07802	15.4863	2.37242	0
Sprom_anno1.g10496	NA	4.8973	13.354	19.9369	19.1123	60.2255	62.0851	0	36.7838	12.9518	14.9442	16.3193	33.8521	35.941	14.4033	74.7498	37.4161	35.3638	47.0142	25.4918	72.5571
Sprom_anno1.g10497	GO:0072546, GO:0006457, GO:0005773, GO:0005886	11.9856	10.491	14.9732	14.29	8.3177	13.1622	30.5109	16.8904	7.59733	4.91394	5.53741	23.9046	8.63581	33.6552	6.7251	15.7642	5.124	7.02408	6.94366	3.37288
Sprom_anno1.g10498	GO:0007281, GO:0044703, GO:0008088, GO:0007097, GO:0098590, GO:0005881, GO:0007420, GO:0000776, GO:0043025, GO:0043005, GO:0005773, GO:0005875, GO:0009887, GO:0008017, GO:0005635, GO:0000132, GO:0047496, GO:0140014, GO:0070840, GO:0031023	1.03586	1.60292	1.16944	1.97883	1.3526	0.911124	2.63254	2.88674	1.5811	1.8828	1.81512	1.47356	1.92387	1.17882	1.54161	2.34232	4.3815	1.11369	1.46369	3.43517
Sprom_anno1.g10499	GO:0065008, GO:0006790, GO:0004791, GO:0006575, GO:0045454, GO:0050794, GO:0050660, GO:0006518, GO:0006749, GO:0005739, GO:0016020, GO:0098869, GO:0005829, GO:0034599, GO:0034641, EC:1.8.1.9, EC:1.8.1.8	30.987	55.3372	51.8117	28.8351	25.3691	36.4366	78.8701	37.7533	15.8526	24.1057	14.8722	21.2217	55.3147	24.4197	12.8094	37.8639	25.9341	5.38054	22.7833	44.173
Sprom_anno1.g105	GO:0006482, GO:0005506, GO:0016706, GO:0016570, GO:0016020, GO:0032452, GO:0005730, GO:0044237, EC:1.14.11	11.2521	15.5117	9.66242	12.6523	5.30012	5.94354	1.84431	10.5208	1.76634	6.55544	2.8164	6.90455	2.46381	14.8136	4.18881	9.52304	0.796499	0.418135	3.29922	6.59458
Sprom_anno1.g1050	GO:0016020, GO:0004252, EC:3.4.21	10.9951	21.698	21.8043	21.4715	20.4694	19.5548	35.935	14.8637	10.8069	40.4609	13.169	19.9811	1.62329	3.60225	5.83694	17.9057	31.6679	20.1095	5.88714	12.9617
Sprom_anno1.g10501	NA	6.9409	13.4934	26.602	0.283182	1.59283	8.12966	2.4974	3.9925	239.399	57.782	71.6793	19.7462	39.7474	3.34852	2.67726	3.58714	0.103476	9.91413	5.19764	0.749465
Sprom_anno1.g10503	GO:0031406, GO:1901363, GO:0097159, GO:1990204, GO:0005739, GO:0005829, GO:0043169, GO:0004375, GO:0006546, EC:1.4.4.2	1.34177	1.05099	0	2.10439	0.659013	0	0	3.21903	0	2.44879	0	0	0	0	0	1.40117	0	1.31715	5.13601	0
Sprom_anno1.g10506	GO:0016020	31.9663	25.0213	20.6799	18.8088	47.1718	76.9377	28.4263	12.5756	31.6555	4.79493	19.6016	18.9176	8.32207	18.3773	19.0625	61.1173	58.2271	39.2177	10.3943	30.5127
Sprom_anno1.g10507	NA	6.57941	12.8583	13.6603	8.97353	5.60758	6.93973	32.3973	7.87977	3.61567	5.48825	2.58591	2.78597	1.20778	9.82804	14.48	7.06878	6.26418	2.73587	0.565236	2.98361
Sprom_anno1.g10508	NA	0.318196	0.355162	1.24425	1.34246	0.315474	0	4.87476	2.76421	0.444288	0.565453	0.488252	2.3434	0.894731	3.24488	0	0	0.352843	8.74738	0.68258	0
Sprom_anno1.g10509	GO:0016020	5.8625	0.775342	0.452236	0.987501	0.464564	1.4986	4.087	2.61065	0	0.839321	1.81444	2.31197	0.658735	2.88352	1.24771	0.497762	0.790229	7.03299	2.02258	3.26902
Sprom_anno1.g1051	GO:0072330, GO:0000287, GO:0005524, GO:0030170, GO:1901607, GO:0016829, GO:0018365, EC:5.1.1.16, EC:4	7.56822	14.284	19.4511	39.9337	57.4337	31.369	39.6554	40.7074	0	0	11.343	53.2124	32.7283	0	59.4931	39.7158	63.1291	11.0886	0.459972	17.2232
Sprom_anno1.g10510	GO:0005634, GO:0016020, GO:0006355, GO:0000785, GO:0016279	1.2935	1.3647	1.55231	2.08984	1.15715	1.23919	1.08902	3.28456	0.49173	2.215	0.979702	2.22453	1.26166	2.13424	2.15711	0.69515	0.967856	0.489078	1.12987	1.10328
Sprom_anno1.g10511	NA	0.69804	0	0	0.795383	0.371778	0.346771	0.461356	0	0	0	0.60499	0.473042	0.648922	0.790177	0	0	0	0	0	0.459292
Sprom_anno1.g10512	GO:0005634, GO:0031593, GO:0016020	33.8774	19.4672	35.8489	62.5828	28.3297	45.7394	24.7207	6.761	0.771435	29.4463	19.0695	44.8604	2.98717	47.8778	38.2892	33.2666	30.2666	68.1174	8.53049	109.518
Sprom_anno1.g10513	NA	2.57323	1.81573	3.0932	3.95611	1.89322	1.1719	2.23122	6.01773	1.27501	3.06029	1.51805	6.07247	3.1402	7.30535	3.59394	1.346	3.15467	1.53454	2.71373	1.8175
Sprom_anno1.g10514	GO:0003824, GO:0009987	0.580953	0.82928	1.0199	1.78544	0.188758	0.382966	0.963942	1.2263	1.12397	1.41291	0.357063	1.40565	0.5683	1.00614	1.10845	1.40998	0.447232	1.84448	1.0228	0.540068
Sprom_anno1.g10515	NA	1.61076	6.5703	2.01034	8.526	2.64507	3.1135	10.1028	8.62505	8.21859	0.442929	4.47284	2.58102	0.434951	0.834665	2.04971	0.5625	2.25588	2.89287	0.472511	3.31519
Sprom_anno1.g10516	GO:0005975, GO:0008270, GO:0009298, GO:0005829, GO:0004476, EC:5.3.1.8	18.7146	62.7648	75.7842	129.645	396.175	110.963	61.1611	194.851	230.042	167.031	170.057	311.918	14.5789	37.5535	81.3953	117.492	175.985	32.7936	21.7818	126.456
Sprom_anno1.g10517	NA	0.905119	0.960813	1.30203	1.6786	0.392306	0.457398	0.403646	2.89892	1.17287	2.2017	0.797992	2.62059	1.11726	4.37748	2.69302	1.66928	1.28737	1.1022	1.9809	1.35732
Sprom_anno1.g10518	NA	24.248	21.9759	17.9693	34.2518	25.6586	19.2899	46.8511	31.4492	11.631	40.8719	5.83985	45.4804	15.7739	32.9985	15.8516	19.4544	29.8024	13.5053	2.95196	33.4737
Sprom_anno1.g1052	GO:0000460, GO:0000470, GO:0016020, GO:0042134, GO:0005730, GO:0030687	93.3567	38.1885	31.3006	56.9287	68.3898	41.9098	62.0672	43.232	66.7514	115.042	42.9762	41.8405	15.9512	3.68322	55.0357	10.0696	59.1877	11.8132	46.7099	56.2492
Sprom_anno1.g10520	NA	1.84318	2.60208	0.850058	2.87676	1.06374	0.430234	0.470745	2.94407	0.958157	1.0306	0.820784	1.46398	3.24594	2.54038	1.17213	5.12416	0.713141	0.930354	4.69188	3.61692
Sprom_anno1.g10521	NA	3.69061	9.63058	6.08697	33.3631	15.064	37.0048	24.1614	38.7033	7.06647	7.27328	9.22904	57.6008	17.8202	47.6173	3.35024	18.1674	17.0001	20.4194	18.3205	25.2145
Sprom_anno1.g10522	NA	3.91949	4.60215	3.23605	6.26819	0.981095	1.19407	3.69444	3.18614	0.699869	4.10738	2.66916	3.31775	2.75616	5.66764	5.00435	3.02356	1.30576	1.83385	2.06381	2.23986
Sprom_anno1.g10523	NA	0.236773	0.305052	0.327621	1.64225	0.548133	0	0	2.46201	0	0.421868	0.781983	0.681205	2.87631	0	2.35809	4.27307	1.85267	2.0856	4.09734	0
Sprom_anno1.g10524	NA	0.173714	0.24437	0.165741	0.91259	0.686156	0	0.339405	1.18249	0.988596	0	0.270549	0.8579	0	1.78535	1.25566	0.366946	0.39386	0.345642	0.423378	0.203667
Sprom_anno1.g10525	NA	0.791153	1.08361	0.568632	1.24794	15.0612	1.4439	8.08608	20.9343	38.425	0.35503	1.84354	32.2113	1.47965	3.24865	1.7738	0.837448	1.78718	1.84025	1.49614	1.61729
Sprom_anno1.g10527	NA	1.73169	4.46947	2.37656	3.67399	4.93568	3.75581	12.4727	9.86253	5.01281	5.73663	3.05446	5.86881	5.15358	6.10792	2.58588	1.1686	2.99949	2.94194	5.94393	2.06954
Sprom_anno1.g10528	GO:0032040, GO:0090501, GO:0016020, GO:0004540, GO:0034455, GO:0006364, EC:3.1	61.2911	53.6628	68.4126	99.7286	77.7897	81.7179	200.084	142.501	38.9981	53.3427	28.499	116.589	77.227	44.444	120.531	70.7777	41.8927	43.2717	8.50413	90.2243
Sprom_anno1.g10529	GO:0061630	1.73484	3.72427	3.40884	4.25198	0.0978682	0.0607513	0.0666048	2.13966	0.0484071	0.485571	0.26383	0.248144	2.2037	5.45435	5.11129	0.347305	0.270832	1.3299	1.1293	0.442701
Sprom_anno1.g1053	GO:0008270, GO:0016491, EC:1	10.5691	23.6712	23.7908	24.8871	23.7339	38.6117	20.2853	57.0573	103.303	68.2916	25.913	3.11345	1.78014	15.5721	32.2143	86.1111	37.8402	11.3462	133.95	5.96805
Sprom_anno1.g10530	NA	0.412395	0.332126	0.286025	0.231929	0.201088	0.121202	0	0.105036	0	2.01677	0.420559	0.330002	0.453042	1.00974	0.585467	0.106954	0.461707	0.134761	0.0484272	0.318575
Sprom_anno1.g10531	GO:0005737, GO:0006508, GO:0004198, EC:3.4.22	50.1452	32.0876	24.5128	11.7608	34.9839	25.0557	25.2091	9.07628	43.6761	31.0723	57.4109	29.9918	64.6598	73.9252	30.5525	40.9289	12.3889	62.5461	246.053	9.56162
Sprom_anno1.g10532	NA	7.57375	12.0987	12.0281	22.5176	13.3068	37.1457	0	20.857	9.90902	17.9032	29.0991	19.4339	3.55991	49.797	1.09048	42.5107	50.1326	6.58852	0	29.5616
Sprom_anno1.g10533	NA	3.95715	5.54687	5.19463	4.51895	6.55963	5.13074	11.8885	11.6488	12.1047	2.5869	3.27121	0.305061	0.239314	1.20576	4.73329	3.33337	6.21649	3.39609	0.564303	6.38271
Sprom_anno1.g10534	NA	0.190208	0.139473	0.243641	0.198992	0	0	0.253219	0.456096	0.368582	0.929342	0.301665	0	1.06148	0.394795	0.235957	0.13533	0.221514	0.498075	0.279369	0.455887
Sprom_anno1.g10535	GO:0005788, GO:0015035, GO:0005773, GO:0005886, GO:0034976, GO:0016853, EC:5	115.706	187.386	216.16	232.548	170.848	430.495	407.031	149.227	101.839	191.513	169.162	649.774	736.394	940.363	246.147	143.617	319.319	882.952	226.582	970.748
Sprom_anno1.g10536	GO:0006207, GO:0004152, GO:0044205, GO:0005743, EC:1.3	9.32863	5.35407	22.394	12.0811	3.72216	3.6723	5.32834	20.5308	5.47079	5.15823	6.34372	3.13191	12.7154	11.1002	19.1471	63.343	32.1796	15.3968	30.899	10.6291
Sprom_anno1.g10537	GO:0016829, GO:0046872, EC:4	1515.38	1543.07	1233.28	968.069	1116.01	1354.52	483.23	874.173	854.123	837.229	1728.44	1377.27	1831.7	1966.86	673.314	3422	1740.16	3536.53	1702.1	1326.99
Sprom_anno1.g10539	GO:0005525, GO:0003924, GO:0010821, GO:0005741	1.35631	1.09746	1.11324	1.71502	1.58451	1.33077	0.709303	1.31134	0.744691	1.43704	0.894354	1.09913	1.86961	4.49605	1.5663	0.408811	2.04648	0.844018	1.07823	1.50516
Sprom_anno1.g1054	GO:0005634, GO:0003676	0.659029	1.87487	7.12097	3.11421	1.68712	4.20494	2.06815	0.596743	0.136641	0.628141	1.24081	0.817009	0.523835	1.16907	1.30673	2.31905	0.291108	0.39073	0.308442	4.89073
Sprom_anno1.g10540	GO:0000166, GO:0140657	0	4.14213	1.80431	1.80535	0	2.37343	3.19441	1.678	1.15885	1.47399	1.28255	1.02481	2.37419	5.13415	4.0422	1.86785	2.71567	8.32618	0.904957	0.951696
Sprom_anno1.g10541	NA	0.295455	0	4.02899	0	0	0	0	0.645937	19.0306	1.05211	3.18074	0.363108	0.276888	0.603463	0.514728	2.8322	0.986376	9.29809	0.952175	2.04161
Sprom_anno1.g10542	NA	0	3.4108	1.48452	0	0	7.46828	0	2.51837	0	2.27964	2.02279	0	2.42305	0	4.07199	5.96086	1.39978	5.72595	7.10153	4.48392
Sprom_anno1.g10543	GO:0016020	0.748515	0.618839	0.641881	0.71553	0.30225	0.29573	0.881136	2.1202	0.413753	1.32644	0.726569	1.52229	0.731996	2.10784	1.47359	0.648936	0.866275	0.447731	0.828588	0.841699
Sprom_anno1.g10544	GO:0004435, GO:0048015, GO:0016042, EC:3.1.4.11	1.27583	2.04365	0.698692	2.35243	0.110085	0.409851	0.748656	3.02632	0.870629	2.93454	2.90604	3.76742	0.870228	1.94093	1.77191	3.82987	1.51967	0.541253	1.14695	0.808928
Sprom_anno1.g10545	GO:0005524, GO:0005737, GO:0004674, GO:0006468, GO:0035556, EC:2.7.1	0.462949	0.655158	0.428046	0.646595	0.941661	0.210511	0.309635	1.4588	0.628343	0.84451	0.489746	2.3934	0.719501	2.4104	1.1142	0.427662	0.359133	0.554591	0.895996	0.278822
Sprom_anno1.g10546	NA	0.693357	0.124958	2.49736	1.05775	0.227311	0.315953	0.227794	3.42509	0.663023	0.62644	0.543319	2.06798	0.342063	1.66736	1.3543	0.364022	0.264298	0.533901	0.753102	1.36712
Sprom_anno1.g10547	NA	6.7757	1.38361	18.0487	0	0	0	0	0	0	0	0	0	1.01373	2.22417	3.41707	2.44363	1.16402	0.780445	0	0
Sprom_anno1.g10548	NA	9.52864	9.25588	9.52693	0.502548	6.12987	5.22865	0	8.93335	1.30777	21.705	0.721361	4.64006	0.445364	0	4.75251	1.0191	1.03356	0.967571	1.01238	2.14689
Sprom_anno1.g10549	GO:0070509, GO:0005216, GO:0051480, GO:0051649, GO:0015318, GO:0060402, GO:0005886	12.2086	13.6548	6.95921	11.8211	21.106	38.4956	0.237346	9.11321	15.3947	0.162176	1.1747	0.4051	0.385613	0.799261	2.70015	0.278201	5.33386	0.272477	0.648857	0.676769
Sprom_anno1.g1055	GO:0005737, GO:0016020, GO:0007018, GO:0008092, GO:0005875, GO:0043227	7.36075	5.94796	7.68985	4.44971	3.67394	3.36375	1.50125	0.223356	0.0909207	0.512954	2.42737	0.42714	0.0580925	0.194474	2.37138	1.141	0.0362771	0.574709	0.786739	1.27668
Sprom_anno1.g10550	GO:0005634, GO:0000978, GO:0016020, GO:0000981, GO:0006357	5.72957	3.08133	3.68003	3.63351	3.59414	3.63264	8.51163	3.27836	1.94765	1.36519	3.80875	3.47723	1.4297	6.45796	4.17679	2.3462	2.8796	1.83972	1.76831	7.75864
Sprom_anno1.g10551	NA	0.341773	0.367782	0.160471	0.626194	0.335397	0.233494	0.67684	0.797946	0.246146	0.309557	0.40303	1.16336	0.262723	1.76373	0.953109	0.187273	1.03364	0.298644	0.37194	0.507803
Sprom_anno1.g10552	NA	7.01603	0.830547	0.242311	9.76421	8.194	2.97439	16.4615	7.21691	11.6432	0.447763	5.4199	1.54309	5.39837	87.2178	9.28769	56.1737	62.3359	0.334434	4.58807	32.8178
Sprom_anno1.g10553	NA	30.6389	47.701	16.9431	36.7603	61.0098	21.1783	78.9017	57.5048	4.02562	0	21.1376	14.2837	6.19382	2.96816	14.1826	51.4364	0	19.9316	13.3196	203.154
Sprom_anno1.g10554	GO:0000166, GO:0003774	1.29135	1.27156	2.07309	1.67409	0.505649	1.26971	2.98209	1.58536	2.61644	3.56564	2.85299	1.34398	6.13796	0.427194	1.45662	0.215502	0.536768	0.271258	2.53511	0.987599
Sprom_anno1.g10555	GO:0005778, GO:0016558, GO:0017038	3.46703	1.09181	6.11343	10.0039	7.46809	9.16626	3.34974	12.0466	6.21273	14.5533	2.39346	10.0485	5.03302	0.872802	1.72984	10.0893	4.56618	1.11329	1.38046	1.91001
Sprom_anno1.g10556	NA	0.58478	3.41474	3.87129	7.44808	7.75493	9.05078	4.12648	10.2867	5.53833	4.24861	2.8519	6.52054	0.148069	0.879262	2.99677	7.98578	7.48686	4.25796	0.289873	5.0174
Sprom_anno1.g10557	NA	2.51582	1.17524	0.114036	0.451048	0	0	0	0.835486	0	0.435887	0.378002	0.298405	0.289315	0.248653	0.443542	0.380289	0.41364	0.239025	0.655075	0.570546
Sprom_anno1.g10558	GO:0070979, GO:0005680, GO:0016020, GO:0140014, GO:0044237, GO:0007346	0.884481	1.06099	0.92422	1.84465	0	0	0	0	0	0	2.62184	1.0462	0	0	0	0.954576	0.924277	0	0	0
Sprom_anno1.g10559	NA	3.21536	3.92292	4.06138	7.44923	1.45136	7.08397	4.47702	5.23418	7.28378	0.725175	2.5146	11.4265	9.86763	0.275905	7.84584	0.563741	1.37507	0	0	16.1204
Sprom_anno1.g1056	GO:0045893, GO:0016020, GO:0006364, GO:0005730, GO:0006356	9.7677	2.98995	5.97941	15.2451	14.2074	14.6365	42.761	19.8752	11.8001	14.9402	6.94695	32.5189	4.75797	9.24299	15.2055	22.5481	14.8257	21.2169	16.9453	21.0282
Sprom_anno1.g10560	GO:0003743, GO:0003735, GO:0016020, GO:0006413, GO:0005762	36.8299	65.2161	43.3886	50.3571	57.9114	114.841	74.1304	30.8939	20.9706	11.2771	40.7432	21.9377	0	62.914	30.6454	22.3648	88.1571	11.1677	25.9744	2.32223
Sprom_anno1.g10561	NA	0.218803	0.344875	0.952388	0.505205	0.788398	0.146627	0.213683	1.5199	0.38839	0.407064	0.338824	0.647448	0.570513	0.8879	0.410781	0.562366	0.186957	0.599186	0.185085	0.571157
Sprom_anno1.g10562	GO:0030008, GO:0005768, GO:0005794, GO:0006891, GO:0042147, GO:0005773, GO:0005886	0.532947	1.13438	0.614244	1.38566	0.468869	0.604181	0.836454	2.5947	0.165473	0.521642	0.547904	1.81132	1.02882	0.862942	0.491509	0.812464	0.199097	0.80327	0.692833	0.702805
Sprom_anno1.g10563	NA	6.61186	2.76136	3.0746	2.15975	2.03228	1.45685	0	5.59517	1.60995	1.22471	8.47351	1.68626	0.426851	18.23	4.05161	37.7304	4.35763	6.37882	1.47546	1.3256
Sprom_anno1.g10564	GO:0005789, GO:0006888, GO:0007030, GO:0000139, GO:0036094, GO:0030134, GO:0005793, GO:0007029, GO:0030246, GO:0005773, GO:0005886	0	0	1.51594	0	4.79594	6.84644	0	0	3.95139	0	5.20291	0	1.5176	3.37354	0	25.2239	20.2601	1.07135	0	1.85281
Sprom_anno1.g10566	NA	3.37809	3.26799	4.61721	5.11004	5.50478	2.85039	5.61845	5.51321	7.09508	5.6328	1.89139	4.97255	1.56663	1.38343	5.25476	2.63798	1.62923	3.16008	3.68817	7.20909
Sprom_anno1.g10567	GO:0090304, GO:0005634, GO:0004527, GO:0016020, EC:3.1	0.34511	0.366345	0	0	2.3559	0.627839	0.692572	0.828989	0.503099	0	0.547675	2.14114	0.319496	0.951991	0.660094	2.86413	0.401611	0	2.26587	0
Sprom_anno1.g10568	GO:0043966, GO:0051123, GO:0005669, GO:0003713, GO:0046982, GO:0071819, GO:0016020, GO:0000124	25.8514	59.8735	22.7466	45.6238	51.8529	44.7631	29.4291	74.148	94.3083	47.4529	31.9834	15.1362	1.76374	5.42622	46.1583	23.3504	85.3719	29.8239	12.6489	88.7284
Sprom_anno1.g10569	NA	0.839853	1.10986	0.967809	1.60079	0.290085	0.269818	0.49186	7.70286	0.715354	1.61612	1.48151	1.53034	2.2926	0.817198	1.57989	3.50286	1.02698	1.39406	7.05896	0.65106
Sprom_anno1.g1057	GO:0036002, GO:0120115, GO:0005682, GO:0005684, GO:0000974, GO:0005686, GO:0005688, GO:0000387, GO:0017070, GO:0045292, GO:0071013, GO:0046872, GO:0016020	4.3779	2.96184	7.83948	7.21352	2.57362	7.58787	6.00704	8.32571	3.89312	5.12911	3.21113	6.67632	11.5433	2.85245	3.03396	27.8109	6.48994	2.93798	4.93367	2.11635
Sprom_anno1.g10570	NA	202.842	248.682	274.291	212.032	285.905	424.803	188.622	694.123	221.155	163.513	159.167	600.615	639.183	176.355	299.112	111.462	222.496	595.791	105.191	253.606
Sprom_anno1.g10571	NA	0	0.105618	0	1.12867	0	2.23111	0.193608	0.45551	1.54929	0.531761	0.153803	1.33319	0.091159	0.202071	0	0.821292	2.58313	0.193658	0.213024	0.232401
Sprom_anno1.g10572	GO:0098771, GO:1902600, GO:0033179, GO:0007034, GO:0046961, GO:0045851, GO:0007035, GO:0005774, EC:7.1.3.1	9.57833	41.189	19.8931	15.7933	11.455	19.5264	15.9407	38.1868	39.2896	50.8108	42.4533	13.2609	29.6499	11.1532	24.0807	18.1833	42.8622	6.56062	2.26916	0.562791
Sprom_anno1.g10573	NA	1.44124	1.17847	6.68222	4.16455	3.49788	6.68739	2.86162	6.92826	1.08997	8.46569	3.13503	8.66904	5.93066	0.992475	6.03014	2.43811	4.34714	1.57906	0.897228	0.245376
Sprom_anno1.g10574	NA	155.479	156.746	186.287	135.762	74.919	24.0753	21.2537	152.318	256.563	119.029	133.153	24.168	9.07148	4.40158	112.387	84.3965	83.5531	1.25829	2.02601	31.4051
Sprom_anno1.g10575	GO:0016020, GO:0008460, GO:0009225, EC:4.2.1.46	14.2674	26.6093	15.0696	19.3255	6.60857	14.2071	5.03273	10.6493	9.95893	9.40216	13.2758	6.55626	1.99212	2.52236	9.79932	23.1874	9.69264	5.91219	1.99418	3.02053
Sprom_anno1.g10576	NA	3.22642	0.609136	7.84948	2.35515	1.52035	0.255799	0.275478	0	0	1.01188	0.438512	0.866819	0.523316	0	0.512402	0	0.639303	0.0927802	0.304245	0.495957
Sprom_anno1.g10577	NA	4.31098	8.31436	1.42177	3.30902	15.8741	8.77172	0	6.41219	5.43164	15.5171	19.3847	2.86674	3.40594	2.04577	2.40305	18.5494	14.4907	9.23188	4.84722	1.75171
Sprom_anno1.g10578	NA	1.93137	1.7054	0.553217	1.47466	1.12592	0.439476	0.963387	4.93433	0.21545	2.16164	1.52632	5.15621	3.72098	4.14973	2.94683	2.39818	1.80512	1.94806	3.0815	1.86837
Sprom_anno1.g10579	NA	0	0.94415	0.822169	0.829645	4.68566	1.45218	0	0	0	8.15648	9.4386	15.1247	8.02771	14.1687	2.49576	3.42183	6.67499	0	0.831231	30.6658
Sprom_anno1.g1058	GO:0005737, GO:0005515, GO:0008234, GO:0101005, GO:0010468, GO:0010605, GO:0016579, GO:0048523, EC:3.4	1.56043	5.01194	6.71206	3.23486	7.10602	9.60552	3.29442	15.6607	10.4035	5.39027	4.83135	19.5773	13.3366	16.1382	8.01412	9.42578	7.0957	13.6103	11.9074	8.98478
Sprom_anno1.g10581	NA	0	0.0782937	0.136611	0.228861	0.0714775	0.199185	0.289312	0.512739	0.105195	0	0	0.361084	0.20327	0.602315	0.136098	0.533457	0.167812	0.0479426	0.397012	0.520957
Sprom_anno1.g10582	NA	0.0352262	0.112811	0.42616	0.184012	0.0344419	0.0641226	0.0703057	0.919844	0.30659	0.192233	0.0556887	0.480323	0.228771	0.510233	0.266347	0.476815	0.0407743	0.138547	0.115439	0.337628
Sprom_anno1.g10584	NA	0	0.522409	0.278312	0.164449	0.671193	0.604952	4.39158	1.16345	0.62804	1.32099	1.14478	1.32184	1.25612	0.603271	0	0.926227	0.746272	1.77955	0.768212	1.25782
Sprom_anno1.g10585	GO:0005737	0	0.756582	0	0	1.0426	0	0	0	0	0	0	0.884383	0.329914	0	0.681619	0.36969	0	0.465804	0.779918	0.858677
Sprom_anno1.g10586	GO:0005506, GO:0005739, GO:0016020, GO:0051536, GO:0016226	6.67379	36.9402	72.9299	46.014	51.3819	78.9731	48.978	93.2097	31.3634	28.9922	37.484	28.9548	63.6256	71.2368	55.2953	46.1461	94.2505	204.419	344.819	63.4422
Sprom_anno1.g10587	NA	1.5216	1.29604	0.923465	2.44056	0.666081	0.503331	1.52687	4.15369	0.769827	1.42532	1.03105	2.97621	1.15101	2.98427	2.89658	1.53466	0.88865	0.960749	1.0802	0.986122
Sprom_anno1.g10588	NA	0.594676	0.635877	0.810352	0.956248	0.235673	0.366368	0.969941	1.73137	0.331288	0.665102	0.36117	1.53053	0.894902	2.17056	1.63716	0.619867	0.740105	0.750318	0.648822	0.601852
Sprom_anno1.g10589	NA	147.151	63.9045	62.5048	60.1854	48.4592	52.7688	75.6686	43.8826	59.5123	10.1081	27.2382	58.7269	72.1023	170.429	48.9763	47.9644	8.76722	32.24	25.9099	42.5021
Sprom_anno1.g10590	NA	0.999613	0.759339	0.177265	6.4481	1.51094	1.14876	1.69182	39.3681	5.77503	2.42711	0.611289	69.1128	30.4375	3.9829	2.14796	1.82985	1.69624	18.5469	6.3351	12.5679
Sprom_anno1.g10591	NA	0.2377	0.318406	0.333252	0.745772	0	0	0	1.11949	0	0.647276	0.46849	0.662495	0.441519	1.2282	0.891441	0.434218	0	0	0.518229	1.06386
Sprom_anno1.g10592	NA	0.116448	0.123424	0.14933	0.310467	0.190067	0.197724	0.769776	0.43962	0.339946	0.829133	0.376567	0.144261	0.120078	1.20174	1.36143	0.405225	0.274712	0.264295	0.281477	0.0770081
Sprom_anno1.g10593	NA	0.831951	0.318406	0.499877	0.559329	0.232821	0.108216	0.118158	1.25943	0.257725	0.539397	0.187396	0.294442	0.275949	1.10538	0.22286	0.186093	0.205598	0.273239	0.518229	1.06386
Sprom_anno1.g10594	NA	0.708332	0.408404	0.407051	0.569715	0.853587	0.59529	0.542113	1.54222	0.0788241	0.0989555	0.171916	0.742537	0.404723	2.81601	1.02338	0.227389	0.880389	0.679733	1.78244	0.976216
Sprom_anno1.g10595	NA	1.63095	0.611121	0.786186	1.85276	0.686181	0.907613	1.90625	1.52561	1.08624	0.906254	1.18248	3.29606	2.2611	0	1.04659	9.07694	0.537824	3.72883	4.89769	1.49618
Sprom_anno1.g10597	NA	2.19907	0	7.01687	1.13446	2.16376	0	0	8.28253	2.92053	1.84685	6.49226	1.28335	0	4.3361	3.33739	0	1.13538	1.51865	2.28391	4.80446
Sprom_anno1.g10598	GO:0005525, GO:0005737, GO:0003924, GO:0002181, GO:0006414, EC:3.6.1.15	28.0983	27.9804	26.6799	45.7857	6.98784	10.1045	30.3526	58.1316	25.67	39.8259	28.6078	21.0465	7.9974	12.2066	104.925	9.29441	12.94	7.00168	4.02169	3.5118
Sprom_anno1.g10599	GO:0007275	0.366027	0.468979	0.204426	1.37674	2.82752	2.03221	0.219112	12.3327	11.5194	0.199722	4.7442	1.22499	1.3581	0.757336	6.70821	1.02915	9.91195	1.79972	0.199795	8.50554
Sprom_anno1.g106	GO:0016757, GO:0044255, GO:0009103, GO:0044249	0.873614	0.681643	0.647989	1.18548	0.469079	0.225208	0.320687	1.07883	0.360098	1.59187	0.461397	1.58434	0.881608	0.965062	1.25061	0.605107	0.763321	0.611812	0.716306	0.700053
Sprom_anno1.g1060	GO:0015698, GO:0098656, GO:0015291, GO:0015318, GO:0098660, GO:0005886	0.331166	0.304943	0	0	0	0.129335	0	0	0	0	0	0.703438	0.613174	0.440036	0.397929	0.343551	0	0.186756	0	0.169189
Sprom_anno1.g10600	NA	0	0	0	1.06349	1.99516	8.76445	0.947602	22.9721	0	0.881655	3.81031	3.06378	0.942544	2.03038	18.3392	4.3188	0.545149	13.6762	8.56206	6.23253
Sprom_anno1.g10602	GO:0110165	0.820296	6.87189	3.68413	1.14537	6.89005	4.64981	19.8375	3.39838	2.49242	0.825137	1.43218	3.83512	1.01751	37.2416	5.41229	42.6698	3.55679	0.780407	4.36272	0.5412
Sprom_anno1.g10603	GO:0050660, GO:0004497, EC:1	2.12499	5.66513	3.71019	7.25824	9.37314	9.89231	10.3835	5.87521	7.79658	7.57824	5.13347	12.9237	6.17715	9.45066	10.6078	11.145	14.9057	10.2909	7.15123	9.26416
Sprom_anno1.g10604	GO:0016020	0.256437	0.85068	0.362599	0.270105	2.54138	6.48374	14.8521	13.0432	0	0.916042	4.11107	0	0	0	0	0.815912	0.446864	0.684817	0.421881	0.890888
Sprom_anno1.g10605	NA	0.498259	0.88153	0.552925	0.554431	0.226758	0.332366	0.333305	1.19687	0.290543	1.09081	0.263572	1.11287	0.676541	1.23931	1.2707	0.447973	0.618489	0.320172	0.363488	0.240116
Sprom_anno1.g10606	GO:0016740, EC:2	8.4063	10.357	17.8449	79.7954	31.067	33.8244	56.118	67.1572	25.6414	18.1905	13.3512	15.2558	5.53984	2.69601	42.083	32.3636	35.5534	10.7422	3.55362	18.6371
Sprom_anno1.g10607	NA	0	0.223671	0	0	0.201746	0.186113	0.396651	2.29181	0	0.365874	0	1.50939	0.763005	0.837138	0.365087	0.431963	0.230119	0.542395	0	0.95199
Sprom_anno1.g10608	NA	2.65704	4.15385	1.8161	3.79091	0.562835	1.3853	2.21959	8.14067	1.07773	5.4541	1.18036	1.63943	1.24183	6.62678	2.72997	2.6098	4.07798	2.26881	4.71916	3.55132
Sprom_anno1.g10609	NA	2.53068	3.11479	2.74877	4.09601	1.21903	1.68091	2.06681	7.57304	1.07471	5.96468	1.41065	1.1488	1.0111	2.92903	4.55817	1.26947	3.59727	1.86344	4.08685	2.45182
Sprom_anno1.g10610	GO:0005794, GO:0016020, GO:0015031	38.4395	26.5501	29.8054	72.2734	63.299	75.4165	61.3188	98.2754	51.2309	3.55877	46.5978	16.3974	10.3396	83.755	41.4691	108.709	75.7969	32.9853	9.66985	53.6034
Sprom_anno1.g10611	GO:0005737, GO:0003676, GO:0016279, GO:0006479, EC:2.1.1	40.6915	121.737	129.23	265.516	379.883	693.133	152.749	436.457	205.291	170.515	145.668	310.611	38.5295	578.663	79.2197	318.19	543.808	238.465	0.498646	447.682
Sprom_anno1.g10612	GO:0016020	4.41825	11.3491	11.9426	14.2986	3.35477	11.3918	19.6266	0.290837	5.42415	12.535	1.97612	9.36428	0	22.1057	1.3896	4.90954	3.74739	1.16752	0.411051	9.84023
Sprom_anno1.g10613	GO:0090575, GO:0000978, GO:0061515, GO:1904899, GO:0048536, GO:1902895, GO:0001228, GO:0045944, GO:0043525, GO:0005654, GO:0045624, GO:0048538, GO:0048661, GO:0000122, GO:0006338, GO:0032967, GO:0048566, GO:0071354, GO:0001701, GO:0006816, GO:0000082, GO:0005829, GO:0017145, GO:0071636, GO:2000491, GO:0030183, GO:0060252, GO:0045653, GO:1901533, GO:0051574, GO:0030218, GO:1990830, GO:2000845, GO:…	2.86426	4.96901	3.46549	4.48874	3.36073	6.22408	11.3607	10.537	4.77766	8.53127	4.52779	30.1342	20.1914	14.6683	10.082	5.44305	2.98358	21.4052	15.8307	16.2127
Sprom_anno1.g10614	GO:0000462, GO:0016020, GO:0005730, GO:0030688	11.0575	13.6893	13.3845	17.7553	14.874	20.8612	31.4988	40.9375	14.7198	21.8832	12.4076	54.4605	30.0884	27.728	19.9353	10.3021	9.64164	32.0503	24.1778	26.6159
Sprom_anno1.g10615	GO:0005777, GO:0016020, GO:0016559	7.70505	21.7347	12.6112	36.7731	76.7177	58.8215	73.0508	31.9895	23.3745	11.4534	20.8845	36.6124	12.0434	45.8076	49.4358	77.4443	70.3244	14.9905	1.08805	46.391
Sprom_anno1.g10616	GO:0070847, GO:0003712, GO:0016592, GO:0016020, GO:0006357	8.95269	15.7355	34.3023	7.67485	36.4827	29.527	29.2632	26.9584	7.88209	6.72231	6.05806	35.7664	9.88522	5.5272	28.8049	17.7655	15.6192	11.5554	14.0699	15.9798
Sprom_anno1.g10617	GO:0005634, GO:0003677, GO:0016020, GO:0000398	1.81422	4.54346	3.86341	3.1711	3.00179	3.77874	2.78544	2.9819	2.63179	6.34658	1.37893	5.79522	0.873714	19.9976	4.02334	10.3891	8.19833	2.67571	2.59027	6.31202
Sprom_anno1.g10618	NA	0	0.909415	12.7405	6.91629	1.08426	7.2424	0	0	0.383883	0.975527	0	0	0.768624	0.559192	0	1.74538	0.610618	0.182814	0	0.631794
Sprom_anno1.g10619	NA	1.61693	0.735826	0.427461	0.723405	0	0.21015	0.440343	1.55036	0.3204	0.421378	0.366567	0.828376	0.415842	0.478799	0	0.239922	0.638626	0.151028	2.52724	0.660693
Sprom_anno1.g1062	GO:0016740, EC:2	8.27027	11.9827	10.0015	11.0321	8.57899	11.0461	14.3676	21.3555	17.7111	4.87562	12.8096	8.36402	3.52218	4.69841	22.0296	11.6661	17.3815	8.10993	9.91082	18.8083
Sprom_anno1.g10620	NA	0.691461	0.812445	0	5.80196	0.681092	0	19.2623	1.3781	12.1411	0	11.349	0	21.7239	1.37697	13.2394	41.5551	0	21.2336	0	1.533
Sprom_anno1.g10621	GO:0098796, GO:0006900, GO:0097478, GO:0005770, GO:0010008, GO:0005773, GO:0032511, GO:0009898	1.03679	0.942894	2.96711	1.99704	2.72998	0.157619	0	2.35319	2.70465	0.932391	2.15323	0.640051	0.484169	2.13123	1.56175	1.45994	0.587756	0.458399	0.748053	0
Sprom_anno1.g10622	GO:0016491, EC:1	34.7443	37.6539	48.9221	62.8247	49.301	35.6598	80.782	59.3428	28.1165	25.8982	21.626	16.6757	5.91808	3.47412	39.5025	63.5755	45.1351	14.9624	7.45776	31.8195
Sprom_anno1.g10623	NA	2.74639	1.7054	5.93808	2.8027	0	2.48943	2.51064	7.55511	1.81328	2.27964	6.06837	6.30708	4.8461	8.0823	10.18	0	8.3987	4.77163	2.84061	1.49464
Sprom_anno1.g10624	NA	8.6765	13.4393	18.9939	14.3188	6.03933	1.92677	0.454111	1.04426	0.661779	1.67864	0	1.73398	1.31747	2.40294	1.24771	0.497762	9.48275	0.781443	0.252823	1.36209
Sprom_anno1.g10625	NA	2.50323	2.36275	4.18715	1.74357	7.16568	13.0098	6.73267	6.62895	3.9989	5.41088	6.70947	10.2979	25.7769	12.0103	2.94774	3.4378	5.96199	14.8169	6.53499	13.1241
Sprom_anno1.g10626	NA	1.60713	0.311252	0.114805	0.502963	0	0.73094	1.01646	1.93024	0	0.232084	0.138311	0.536288	0.446354	1.33246	0.598637	0.133562	0.442173	0.420137	0.716702	0.164909
Sprom_anno1.g10627	GO:0044271, GO:0005737, GO:0043231, GO:0046165, GO:0016020, GO:0016301, GO:0030148, EC:2.7	14.5617	18.653	11.7506	31.0283	3.77494	8.00186	11.8999	23.399	40.1235	4.65091	16.6361	5.14416	5.36701	4.75354	28.9716	3.1065	8.63979	0.068961	0.802347	2.19617
Sprom_anno1.g10628	GO:0010207	468.231	807.672	672.696	1686.51	587.84	424.491	826.196	1236.13	623.914	1133.59	1139.77	1177.21	1222.55	1104.9	566.678	683.999	637.074	721.106	1057.8	1062.48
Sprom_anno1.g10629	NA	4.48394	4.01149	0	78.3683	12.6397	3.94362	5.33025	0.729904	3.65234	0.865007	8.24263	28.6813	25.1132	30.9629	7.84718	0.168917	0.54573	10.5035	1.90796	0.564446
Sprom_anno1.g1063	GO:0016887, GO:0090305, GO:0000184, GO:0005737, GO:0004519, GO:0004386, GO:0140098, EC:3.1	1.11802	1.37401	0.472809	1.23877	1.02677	1.4184	0.811581	2.8966	1.03223	4.00625	1.01778	2.18389	1.38256	3.5054	3.52382	2.64531	0.902137	1.39896	1.10977	0.811969
Sprom_anno1.g10630	GO:0005802, GO:0006903, GO:0016043, GO:0042147, GO:0005773, GO:0005886	0.930667	1.18082	1.50687	0.909654	1.10231	0.756745	1.26769	3.73268	0.316644	2.05574	0.59577	3.29056	0.990964	2.62424	1.12869	0.905712	0.620295	1.64631	1.40663	1.14151
Sprom_anno1.g10631	NA	0.228727	0.265804	0.289485	1.49309	3.01759	0.182135	0.376747	6.0539	0.124536	8.16971	0.814167	0.815291	0.238584	0.843347	3.08734	8.89483	1.52385	0.505738	0.2186	0.651505
Sprom_anno1.g10632	GO:0005886	0.733354	0.42088	0.267846	1.2267	0.400782	2.17068	1.00827	0.785822	1.24728	6.741	1.39761	3.06728	1.41659	1.55125	5.63954	5.69718	0.901689	3.36225	1.59807	0.70317
Sprom_anno1.g10633	GO:0006154, GO:0006166, GO:0004000, EC:3.5.4.4	4.75227	2.13626	2.69932	22.9539	48.7473	33.1237	41.9399	52.2385	27.5001	6.19437	10.0475	21.841	4.2447	6.20332	21.9606	9.15907	43.3047	12.6501	5.82899	28.6851
Sprom_anno1.g10634	GO:0006154, GO:0006166, GO:0004000, EC:3.5.4.4	1.99062	1.79803	3.93805	12.5962	23.2724	8.00321	14.3477	16.0699	0	4.91865	10.9131	5.35319	5.59237	8.07341	13.4863	5.52727	3.05314	8.04957	4.67205	16.7375
Sprom_anno1.g10635	GO:0005840, GO:1990904, GO:0003735, GO:0006412	1379.42	838.014	1185.66	909.527	627.523	928.649	903.112	334.353	1222.46	1079.98	575.686	1346.65	1646.95	1140.74	1251	655.425	224.377	1525.87	2662.43	1216.22
Sprom_anno1.g10636	NA	0.36533	0.549292	0.616136	1.14686	0.143275	0.261605	0.28995	1.02771	0.31628	0.262337	0.345108	0.713712	0.133149	0.894191	0.409181	0.611034	0.16735	0.18797	0.397893	0.346505
Sprom_anno1.g10637	GO:0012505, GO:0005773, GO:0005886	2.76235	8.81043	8.61748	8.93156	12.0811	6.40351	0.503034	4.81814	10.6062	1.37476	4.38081	3.43431	6.77371	1.56374	10.0635	0.262141	14.3322	4.27383	1.11695	0.302147
Sprom_anno1.g10638	NA	4.83277	15.6901	15.5746	3.28065	0.509096	2.10149	1.99948	1.16864	0.294896	0	0	3.35107	0.394375	4.49538	1.16128	0.772425	0.490435	0.332979	2.18082	0
Sprom_anno1.g10639	NA	2.03449	2.74594	3.72049	1.77668	0	0	0	0	0	0	0	0	0	0	0	0	0.490435	0	0	0
Sprom_anno1.g1064	GO:0110165, GO:0003924, GO:0005525, EC:3.6.1.15	19.7474	30.9635	53.0834	42.5528	30.2219	30.4098	78.6912	118.691	42.0008	39.9648	28.3845	91.536	20.5259	136.845	86.7008	9.96512	42.0006	21.6087	8.10638	50.0573
Sprom_anno1.g10640	GO:0000175	3.84376	5.15199	2.73324	3.92752	5.79963	0.597872	5.19187	0	0	0.33942	0.441817	0	2.18073	2.7082	0.347645	0.491073	0.107561	0.308808	0.407884	0.333869
Sprom_anno1.g10641	GO:0005524, GO:0005739, GO:0016020, GO:0004829, GO:0006435, GO:0006414, EC:6.1.1.3	4.69617	6.20806	19.0499	13.7425	17.0766	18.5318	10.8118	45.5471	14.3479	19.014	7.82659	21.2401	12.1419	0.98426	26.2154	21.9728	7.44699	12.3928	2.74358	33.5837
Sprom_anno1.g10642	GO:0005524, GO:0005739, GO:0016020, GO:0004829, GO:0006435, GO:0006414, EC:6.1.1.3	45.6946	71.447	198.234	77.1955	87.1793	124.14	160.107	345.597	95.1188	210.845	54.673	221.095	88.7137	3.42588	152.426	119.818	51.741	65.4059	6.76272	198.915
Sprom_anno1.g10643	GO:0016020	14.0574	23.7273	20.3478	22.4587	46.3372	41.0787	27.3518	44.7336	20.6463	34.7147	54.0823	12.7852	1.27087	47.5681	14.4462	33.5558	26.0751	13.065	6.60305	43.9074
Sprom_anno1.g10644	NA	2.5599	1.47373	6.86773	11.2235	7.27521	1.92251	5.31464	15.8345	1.28965	2.44199	0.940433	3.34889	0.140515	1.8592	1.64472	1.42815	8.56492	13.3575	2.28472	49.4324
Sprom_anno1.g10645	GO:0016020	11.3193	17.4846	16.0463	20.6737	16.9399	28.8604	13.945	28.4377	27.4524	15.7777	31.2874	15.9304	15.0814	44.5477	8.44398	15.4648	38.0683	16.6387	42.3298	32.3701
Sprom_anno1.g10646	GO:0005525, GO:0008270, GO:0003934, GO:0005737, GO:0046165, GO:0035998, GO:0046654, EC:3.5.4.16	195.4	183.133	227.968	193.062	267.845	285.548	468.121	264.59	316.84	637.799	498.7	130.277	248.292	154.485	382.881	349.826	220.657	252.152	826.147	164.066
Sprom_anno1.g10647	GO:0005975, GO:0016616, GO:0009331, GO:0051287, GO:0046168, GO:0005829, EC:1.1.1	0.527588	7.97404	3.18233	0	16.9035	29.2295	61.0379	63.3882	12.8829	37.2111	14.5682	13.1837	11.9853	0.435201	67.6271	2.32427	11.2388	1.67001	7.11039	15.6285
Sprom_anno1.g10648	NA	1.12954	3.36169	4.05817	2.19206	1.53884	4.03915	0.0804497	1.5296	3.04072	0.586801	0.382433	4.04986	2.80706	1.25179	2.05537	8.02696	6.39218	3.4392	3.78651	2.60777
Sprom_anno1.g10649	NA	0.356868	0.584747	0	0.750063	0.176268	0.162778	0.696782	2.42567	0.761112	1.28314	1.66659	0	0.500115	3.30035	0	0.942759	0.808545	1.18395	1.15829	0.627145
Sprom_anno1.g1065	NA	0.56827	0.318561	0.13833	0.742985	0.198872	0	0.53728	0.841921	0	0	0	1.48833	1.09453	0.537812	0.623149	1.38224	0.708816	0.392599	0.391011	0.437827
Sprom_anno1.g10650	GO:0016020	9.14561	8.59856	0.912998	27.6249	3.70162	8.53004	17.4131	8.97812	0.309007	0.778201	5.40062	3.19426	1.10204	1.55304	15.8875	0.677301	17.8624	12.4901	0.818484	8.15672
Sprom_anno1.g10651	GO:0000166, GO:0043167	3.50279	4.37771	5.04397	29.9502	5.4794	23.3713	18.9604	5.53732	10.7	34.3399	23.5587	0.767578	5.19473	1.70957	5.16523	46.1652	15.984	0.134761	1.46785	2.81034
Sprom_anno1.g10652	GO:0005634, GO:0005737, GO:0019774, GO:0016787, GO:0043161, EC:3	58.8451	78.9147	82.3462	142.883	40.7228	117.733	139.558	21.5019	3.01704	74.5322	38.6887	28.9208	1.3965	3.4992	123.694	90.8392	172.725	0.709266	2.30168	79.2597
Sprom_anno1.g10653	GO:0043130	0.965191	0.694861	3.4376	23.6007	2.21365	16.1246	38.1009	1.24302	0.770028	0.387839	4.37382	12.3374	13.5805	1.76913	13.8577	4.5004	9.70059	0.778057	0.349639	20.0721
Sprom_anno1.g10654	NA	0.237585	0.622247	0.439402	0.259544	0.231707	0.216112	4.7677	1.15876	0.346336	0	0.377036	4.90649	1.53981	0.806938	0.454412	0	0.276471	0.108786	0.899542	0.982757
Sprom_anno1.g10655	GO:0010181, GO:0016156, EC:1.3.1.6	15.9222	22.4645	43.306	50.4772	0.134534	10.0623	10.7651	6.92826	26.2584	14.566	31.026	5.86435	3.95377	13.3275	26.6866	37.6473	21.1034	6.7223	2.24307	7.44307
Sprom_anno1.g10656	NA	13.3105	22.3495	19.6621	3.01783	8.90183	8.10882	8.73156	4.15762	16.6096	28.2598	6.93215	2.72848	14.1921	28.1766	8.98625	20.9412	7.88946	12.1665	6.82781	7.25639
Sprom_anno1.g10657	NA	53.9952	148.148	174.162	122.026	278.805	519.836	363.124	152.871	40.4046	321.463	115.285	238.68	129.04	358.236	239.514	345.021	157.549	297.592	45.1445	266.679
Sprom_anno1.g10658	GO:0016740, EC:2	28.7789	41.76	38.7854	50.3404	63.2649	68.4261	22.6684	11.8646	20.3573	44.4546	23.7812	27.5592	70.8708	49.4599	24.7448	46.7105	42.2505	106.514	33.6382	85.6783
Sprom_anno1.g10659	NA	0.233054	0.124849	0.0544448	0.548368	0.114125	0.106098	0.463477	1.37254	1.01091	0.952177	0.367512	0.433044	0.270538	0.361276	0.769313	0.608111	0.202695	0.574009	0.826354	0.486914
Sprom_anno1.g10660	GO:0005524, GO:0140662, GO:0006457	0.505825	0.387977	0.203086	0.30245	1.06266	0.131618	0	0.338884	0.208553	4.71749	2.27557	5.54757	3.49216	0.895535	1.75404	2.1904	4.49141	0.0950346	0.944468	0.516416
Sprom_anno1.g10661	NA	6.94116	8.07802	11.9993	11.9335	7.90063	11.8666	8.79376	33.1996	15.233	17.768	10.3909	15.0224	20.5764	7.21882	14.7099	13.3859	4.59003	8.59555	19.6856	13.0209
Sprom_anno1.g10662	NA	1.32479	4.27166	1.60776	4.15971	4.35667	2.27128	0.154508	13.3146	0.337101	11.3003	2.94307	2.21903	0.43468	0.965517	5.08336	7.7429	21.0611	6.97263	1.52727	10.3867
Sprom_anno1.g10663	GO:0003677, GO:0006355	6.47034	11.9828	7.98515	4.72596	3.0632	8.25963	0.926372	6.18486	5.55074	8.26318	5.32584	6.92243	11.4682	7.64132	11.874	13.853	4.93123	13.4082	12.9616	9.33478
Sprom_anno1.g10665	NA	3.05312	2.73385	3.77619	4.28129	2.44797	6.86191	2.14017	3.57039	2.70707	3.153	6.67018	4.27424	6.70483	3.11744	9.6316	7.96201	1.80619	1.14827	2.49035	6.86803
Sprom_anno1.g10666	NA	2.12245	1.10016	0.342405	1.76904	0.348287	1.02834	1.17024	1.92794	0.661449	1.29211	1.79407	2.43628	1.00742	3.11655	1.0826	0.723012	0.556551	0.262908	0.628494	0.363046
Sprom_anno1.g10667	NA	14.7866	1.82077	0.361048	0.241806	17.523	2.03414	22.449	9.01521	44.2024	0.558422	22.6643	10.2977	29.7824	0.636146	60.302	23.3564	22.4111	11.8552	21.4673	2.38321
Sprom_anno1.g10668	GO:0016020	41.4223	39.011	105.111	83.6048	50.7049	81.4314	65.579	557.063	254.399	488.343	624.489	42.9072	47.497	826.285	570.574	383.913	800.932	1093.25	231.722	1030.76
Sprom_anno1.g10669	GO:0010608, GO:0005737, GO:0003729	0.684326	0.792473	0.517777	0.194695	0.261284	0.0565889	0.374541	0.89663	1.63245	0.453987	0.657832	1.85267	0.633535	6.70526	1.07093	0.064538	0.579173	0.486566	1.36153	0.674558
Sprom_anno1.g1067	GO:0008270, GO:0005737	24.1443	32.4164	41.635	30.0695	28.4671	30.7204	27.7204	26.9483	13.5093	15.666	7.87455	28.9183	13.9471	32.1253	52.8412	15.5969	22.1125	10.467	11.0562	43.6689
Sprom_anno1.g10670	GO:0016627, GO:0016020, GO:0006629, EC:1.3	72.0975	8.52727	18.5886	19.743	7.5597	3.68883	7.93147	0	1.74299	0	0	1.03114	283.309	47.391	0	2.26603	0	12.9129	10.5183	6.93429
Sprom_anno1.g10671	NA	41.3649	41.5022	58.7879	37.2309	41.794	87.4332	33.716	38.8553	43.9281	0.590914	18.4262	73.7924	30.4849	70.4991	8.26692	23.2059	33.3571	4.35157	23.244	55.8895
Sprom_anno1.g10672	GO:0016627, GO:0016020, GO:0006629, EC:1.3	415.294	158.991	165.221	831.563	87.8102	34.6475	99.7136	241.887	182.766	187.439	261.517	143.6	353.624	255.502	285.62	428.056	134.508	17.7793	15.9876	46.7045
Sprom_anno1.g10673	GO:0016579, GO:0004843, GO:0005634, GO:0008242, GO:0016020, GO:0004197, GO:0005829, GO:0044237	4.1559	3.73762	4.96416	3.61283	3.37742	7.6656	9.96182	11.4724	8.56393	4.61752	3.05941	5.44331	6.2521	3.23027	5.29934	6.1077	6.93621	6.11122	2.63421	10.0834
Sprom_anno1.g10674	GO:0016020	133.25	42.0741	13.2381	44.5505	355.633	204.841	469.301	354.619	430.258	743.313	259.458	201.888	171.117	103.192	1598.74	312.801	222.592	133.141	298.031	299.096
Sprom_anno1.g10675	GO:0006406, GO:0003723, GO:0043130, GO:0000972, GO:0005773, GO:0005886, GO:0005643	2.64646	17.7148	12.0728	26.4005	21.9524	31.1568	37.8258	16.9398	2.73682	37.1387	7.47342	21.4761	1.37983	72.9121	43.9871	18.5438	28.9743	0.977349	0.920412	30.2275
Sprom_anno1.g10676	NA	3.28971	8.10633	17.1567	8.24839	9.34597	12.0657	11.6562	13.9411	19.3251	3.13614	4.08301	18.4303	12.8024	27.5185	9.81425	19.7563	5.76702	2.73587	3.39141	9.05373
Sprom_anno1.g10677	NA	36.8922	31.3146	35.6727	20.9959	25.4836	39.4997	55.7896	38.4889	41.2438	31.293	21.2881	34.7108	134.075	45.4911	43.9932	60.9432	51.5246	77.0663	176.537	38.1703
Sprom_anno1.g10678	GO:0008295, GO:0005829, GO:0006597, GO:0004014, EC:4.1.1.50	23.4824	19.8026	19.4962	45.7014	68.3547	68.0737	29.99	35.7343	52.2653	47.7111	55.0547	34.2879	7.16273	21.019	46.0148	158.754	137.105	30.7994	3.32533	79.8693
Sprom_anno1.g10679	GO:0016020	24.7079	23.3992	13.1547	15.5683	248.965	166.203	237.987	40.1256	24.7794	1.25541	16.0246	163.443	211.133	245.918	19.6627	34.2793	11.7955	155.153	290.205	108.95
Sprom_anno1.g1068	GO:0005789, GO:0031902, GO:0006906, GO:0015031, GO:0012507, GO:0005484, GO:0031201, GO:0005794, GO:0000149, GO:0005773, GO:0005886	26.3792	8.78702	16.7645	17.5345	13.9327	14.1824	20.8137	29.1601	17.6525	16.4579	6.99184	18.8712	10.6262	31.1838	26.2159	14.1694	16.613	11.0086	29.6423	31.1747
Sprom_anno1.g10680	NA	7.22001e-09	0	0.395026	0	0	0	0.223159	0.361757	0	0	0.23814	0	0	0.20245	0	0	0.0318056	0.149353	0	0.143738
Sprom_anno1.g10681	NA	260.494	457.707	376.827	726.02	103.518	105.405	43.2562	113.381	442.135	353.253	326.779	519.627	243.992	493.959	427.936	414.798	494.665	198.934	55.2016	204.048
Sprom_anno1.g10684	NA	1.9836	2.24985	18.4098	4.98025	2.72619	0	7.00744	7.07627	4.1242	1.90071	3.71152	5.63456	1.0062	7.85007	2.10521	0	1.37328	0	12.0316	1.78933
Sprom_anno1.g10685	GO:0005524, GO:0046872, GO:0005737, GO:0016020, GO:0004674, GO:0018105, EC:2.7.1	3.90108	2.4111	2.46355	6.02682	1.46591	8.50682	9.43768	16.2237	1.81368	1.11408	0.837212	10.3955	2.52966	10.1519	2.58208	1.81524	1.9731	1.22237	1.61011	2.33454
Sprom_anno1.g10686	GO:0016740, EC:2	0.380876	0.452269	0.118298	0.221132	0.0827977	0.0385219	0.16874	0.601341	0.18398	0.307742	0	0.524477	0.353407	1.29281	0.159613	0.308675	0.279136	0.194304	0.277098	0.60774
Sprom_anno1.g10687	GO:0072546, GO:0030246, GO:0005773, GO:0005886	20.962	6.8252	24.6418	6.96726	5.94019	15.3468	13.2481	9.29585	5.26143	4.31269	1.1189	7.17133	1.75537	0	5.7423	13.1422	2.38901	1.08527	2.48335	2.20093
Sprom_anno1.g10688	GO:0016020	0.256567	0.22851	0.318779	0.402199	0.167329	0.0778483	0.426222	0.607526	0	0.621883	0.405272	0.317966	0.0793563	0.884496	0.403136	0.311911	0.346076	0.252435	2.00653	0.409359
Sprom_anno1.g10689	GO:0004674, GO:0018105, GO:0018107, EC:2	0.463398	0.633411	0.214267	0.66158	0.225957	0.105379	0.862814	0	0.0525139	0.995621	0	0.718756	0.469973	0.960498	0.443172	3.60546	0.134816	0.0480236	0.518796	0.346321
Sprom_anno1.g1069	NA	4.10904	3.83071	10.8445	9.37266	8.18609	7.66774	18.4608	8.38509	12.6455	0.366619	3.28972	7.84167	0.43811	7.23678	6.04709	14.1451	21.0275	0.309939	2.64213	32.6
Sprom_anno1.g10690	GO:0003735, GO:0016020, GO:0032543, GO:0005762, GO:0006414	119.795	124.414	164.923	179.554	113.183	115.374	177.921	98.0756	181.607	532.964	528.593	209.393	247.882	63.1356	142.47	40.8443	590.063	188.633	38.4838	207.604
Sprom_anno1.g10691	GO:0000309, GO:0005737, GO:0016020, GO:0009435, EC:2.7.7.1	96.457	73.4353	76.9811	50.7806	77.612	165.497	145.222	98.3194	84.3406	80.5677	76.6655	176.352	61.4357	37.2585	105.685	79.706	90.2086	68.9045	49.0271	75.2122
Sprom_anno1.g10693	GO:0016020	9.73341	10.631	18.5059	27.9496	0.797407	2.96583	1.49965	6.33721	0	0	0	13.4988	21.5894	0	0	1.74858	2.55303	5.56314	0	0
Sprom_anno1.g10695	GO:0016874, EC:6	0	0	0	0	0	0	0	0	0	0	0	0	0	0	0	0	0	0	0	0
Sprom_anno1.g10697	NA	0	0	0	0	0	0	0	0	0	0	0	0	0	0	0	0	0	0	0	0
Sprom_anno1.g10698	NA	0	0	0	0	0	0	0	0	0	0	0	0	0	0	0	0	0	0	0	0
Sprom_anno1.g10699	GO:0006355	0	0	0	0	0	0	0	0	0	0	0	0	0	0	0	0	0	0	0	0
Sprom_anno1.g107	GO:0016020	2.04692	5.7295	5.6882	33.826	55.4638	30.5407	14.981	33.1228	16.6211	30.2533	11.4899	7.52838	3.51659	16.6685	17.6015	16.007	18.47	26.3474	3.28833	8.19915
Sprom_anno1.g10700	GO:0016790	0	0	0	0	0	0	0	0	0	0	0	0	0	0	0	0	0	0	0	0
Sprom_anno1.g10701	NA	0	0	0	0	0	0	0	0	0	0	0	0	0	0	0	0	0	0	0	0
Sprom_anno1.g10702	NA	0	0	0	0	0	0	0	0	0	0	0	0	0	0	0	0	0	0	0	0
Sprom_anno1.g10703	NA	0	0	0	0	0	0	0	0	0	0	0	0	0	0	0	0	0	0	0	0
Sprom_anno1.g10704	GO:0006071, GO:0001666, GO:0006119, GO:0005618, GO:0019432, GO:0004144, GO:1901698, GO:0006655, GO:0006633, GO:1901700, GO:0005886, EC:2.3.1.20	0	0	0	0	0	0	0	0	0	0	0	0	0	0	0	0	0	0	0	0
Sprom_anno1.g10705	NA	0	0	0	0	0	0	0	0	0	0	0	0	0	0	0	0	0	0	0	0
Sprom_anno1.g10706	GO:0008610	0	0	0	0	0	0	0	0	0	0	0	0	0	0	0	0	0	0	0	0
Sprom_anno1.g10707	GO:0005666, GO:0003677, GO:0006383	37.7796	61.0144	45.142	105.535	12.2981	12.7373	19.7034	17.0675	0.989114	29.0998	12.7139	33.6708	12.5853	37.9932	16.3781	22.5308	18.2953	51.7392	11.607	42.4856
Sprom_anno1.g10708	NA	1.23127	0.900471	0.787681	1.72674	0.203019	0.374563	2.39434	7.83763	2.61634	5.15376	5.41514	5.06261	2.30345	8.0021	17.6268	8.47679	17.3634	28.7925	15.9587	39.5076
Sprom_anno1.g10709	NA	1.03905	0.684167	3.59089	10.4923	1.85052	1.51728	2.01975	2.33249	0.882822	0.372705	3.22486	13.8408	4.86024	16.2047	5.94523	3.52228	7.2649	9.67508	8.52786	15.7543
Sprom_anno1.g1071	GO:0016491, EC:1	2.84286	3.6409	7.33873	32.2591	11.5768	14.4888	24.4029	25.8762	16.0954	11.8953	5.0555	52.078	11.082	20.2296	13.0266	19.8371	19.6139	4.35482	3.08507	32.7981
Sprom_anno1.g10711	NA	3.64194	4.68641	4.84186	10.2638	16.0237	20.8865	9.22528	34.6381	13.1121	10.9406	6.81457	23.1727	9.41537	25.2669	31.9133	54.789	10.5177	15.6631	25.8122	28.1021
Sprom_anno1.g10713	NA	0.786957	0	0.388938	0	0	1.0784	0	2.51074	0.544428	0	0	0	0	0.798038	0	0.420155	0.862836	0.530208	1.67936	0.447293
Sprom_anno1.g10714	NA	7.06325	16.1961	0	26.0555	6.98307	0.461287	24.6377	0	0	0.881655	0.762061	0	0.471272	0	27.5088	9.17746	0	0.341906	0	19.2642
Sprom_anno1.g10715	GO:0018193	7.18849	8.08487	10.2335	32.8874	6.91537	14.5367	15.5153	0.437988	7.71741	6.62756	3.01934	19.1777	0.726581	2.39368	34.884	23.4362	3.29328	0.903497	0.629954	13.3966
Sprom_anno1.g10716	NA	0.165807	0.542241	0	1.56743	0.490952	0.151237	0.973056	0.377187	0	1.49203	0.516924	1.2286	0.464446	0	1.20153	0.174994	0.564572	0.219807	0.897634	0.389269
Sprom_anno1.g10717	NA	0.279793	0	0	0.219556	0.274261	0	0	0.32829	0.221275	0.507489	0.220329	0.259858	0.281062	0.629232	0.130708	0.365481	0.161081	0.459876	0.304793	0.250036
Sprom_anno1.g10718	NA	0.514904	1.02706	0.137853	0.384869	0.937592	0.267966	0.437819	2.24133	0.212258	0.666896	0.347413	1.36619	1.43571	1.51925	1.51018	0.768973	0.338602	0.43538	0.96134	0.613175
Sprom_anno1.g10719	NA	0.752153	0	0	0.404744	0.0923234	0.353555	0	1.09446	0.270528	0.340385	0.443071	0	0	0	0.366883	0	0.431459	0	0	0.334812
Sprom_anno1.g1072	NA	0.948569	3.43077	14.9445	0.986072	3.73223	2.5991	0	0	0	3.21152	0	0	2.58555	1.87198	1.46075	2.04838	0	0.653262	1.97858	2.0793
Sprom_anno1.g10720	NA	51.7259	38.4991	69.5989	57.6421	96.6058	86.1811	23.2613	57.2591	46.6512	84.0523	71.3459	40.7501	3.428	38.0625	87.5711	59.3361	147.212	40.3007	1.78537	77.0883
Sprom_anno1.g10721	NA	3.1131	4.61692	17.6922	24.3939	9.94986	32.0124	4.31826	13.7492	0	27.9946	17.3541	11.1231	70.1168	109.541	55.1343	0.837758	10.638	102.906	80.676	84.1473
Sprom_anno1.g10722	GO:0016787, EC:3	0.463945	0.82082	0.320653	0.967773	1.035	0	0.620701	3.34333	0.225445	0.443364	1.34077	0	0	2.03066	1.77478	0.748383	1.19102	0.633662	1.22935	0.821771
Sprom_anno1.g10723	NA	1.30134	0.801179	0.262219	0.973496	0.273808	0.0846827	0.551608	1.73189	0	0.841387	1.16826	1.26533	1.81616	0.76722	1.5515	0.486856	0.426634	0.306161	0.505544	0.772498
Sprom_anno1.g10724	NA	0.561383	0	0.567082	0.591257	0.553701	1.0272	0	0	0	1.95451	0.844413	0	2.09171	1.1262	0	0	0.602939	0.763048	2.37428	0
Sprom_anno1.g10725	NA	0	0	0	0	0.239206	0	0	0.560958	0	0	0.571152	0.240943	0	0	0	0	0	0	0	0
Sprom_anno1.g10726	NA	0	0	0.813116	1.54091	1.69927	0.709745	0.342829	3.03068	0.997425	1.25446	0	3.64831e-05	2.73763	1.60822	0	0	1.39204	2.96386	0.724411	3.60091
Sprom_anno1.g10727	GO:0008298, GO:0034472, GO:0006399, GO:0000469, GO:0000466, GO:0043632, GO:0006414, GO:0006378, GO:0000288, GO:0000176, GO:0003723, GO:0005737, GO:0004527, GO:0016020, EC:3.1	21.0438	18.3675	41.1128	36.7931	15.9001	29.1985	56.9902	16.7378	21.5916	10.5085	18.4273	20.2868	9.25457	8.17755	38.7744	12.9461	19.4753	24.1441	3.01556	51.2231
Sprom_anno1.g10728	GO:0003743, GO:0003723, GO:0001732, GO:0016282, GO:0033290, GO:0006414, GO:0005852	128.831	91.0454	120.806	99.5857	103.119	68.8055	173.435	92.4151	46.9443	22.0459	37.8981	138.092	108.313	114.061	96.0776	72.4918	50.7503	71.9036	215.382	139.399
Sprom_anno1.g10729	NA	0.362791	2.57706	0	1.14384	0.179221	0.661952	0.354014	1.64241	0.25781	1.30409	2.25829	0.895642	0.169492	2.23634	0.981031	0.19173	1.02701	0.481554	0.588623	0.212421
Sprom_anno1.g1073	GO:0000166, GO:0005634, GO:0005516, GO:0005737, GO:0016020, GO:0046777, GO:0004674, GO:0018105, GO:0035556, EC:2.7.1	19.0168	3.39649	10.8032	3.83484	4.42175	13.7673	5.26118	3.28237	4.99113	1.46392	1.20129	9.64834	4.0278	2.49872	1.51763	6.85549	9.61956	0.704516	0.537049	0.374693
Sprom_anno1.g10730	NA	27.3361	61.6808	36.6565	34.4214	13.221	22.0405	16.063	34.1358	38.7669	77.537	76.6853	31.1849	38.9693	65.6227	103.77	56.7745	32.8766	37.0783	30.0552	37.2101
Sprom_anno1.g10731	NA	2.18596	1.54696	0	0	0.933321	1.7307	0	4.40536	0	2.65835	2.31266	1.43585	0.674632	0.482025	2.78706	2.2682	0	0.945014	0.413059	0
Sprom_anno1.g10732	NA	0.846604	1.02446	0.439206	0.993403	0.223086	0.50878	0.259033	1.75698	0.275545	0.906547	0.631007	1.3347	0.75713	2.14032	1.38769	0.333135	0.237441	0.393672	1.1791	0.93305
Sprom_anno1.g10733	NA	0	0.659792	0.576971	0.600891	2.81329	1.56585	1.06684	1.16429	0	0.992489	0	1.38052	0	3.43086	0.930386	1.83377	1.83612	1.16361	3.01455	0.63757
Sprom_anno1.g10734	NA	0	0	0	0	0	0	0	0	0	0	0	0	0	17.6675	0	0	0	0	3.12054	0
Sprom_anno1.g10735	NA	1.85328	2.23023	2.91325	0	0	0	0	0	0	0	0	0	0	1.8292	0	0	0	0	0	1.01642
Sprom_anno1.g10736	GO:0003676, GO:0003964, GO:0004190, GO:0008270, GO:0006278, GO:0006508, GO:0015074, EC:3.4.23, EC:2.7.7.49	0.742076	1.09084	0.925994	1.51804	0	0	0	2.78626	0.52	0.849718	1.52226	0.193162	0.213565	0.129989	2.64196	0.271413	0.663486	0.254502	0.109995	0.0976306
Sprom_anno1.g10737	GO:0016020, GO:0004497, GO:0004601, GO:0020037, GO:0006979, GO:0098869, EC:1.11.1	0	0	0	0	0	0	0	0	0	0	0	0	0	0	0	0	0	0	0	0
Sprom_anno1.g10739	NA	0	0	0	0	0	0	0	0	0	0	0	0	0	0	0	0	0	0	0	0
Sprom_anno1.g1074	GO:0032991	6.32865	7.22091	7.81009	11.2616	5.43818	7.39559	6.81955	13.4668	5.94841	11.5826	6.48435	37.6259	18.4503	23.9698	7.17581	14.7935	4.35067	9.5084	23.5651	3.32604
Sprom_anno1.g10740	NA	0	0	0	0	0	0	0	0	0	0	0	0	0	0	0	0	0	0	0	0
Sprom_anno1.g10741	GO:0005737, GO:0016791, GO:0004551, GO:0110154	0	0	0	0	0	0	0	0	0	0	0	0	0	0	0	0	0	0	0	0
Sprom_anno1.g10742	GO:0004713, GO:0005886	0	0	0	0	0	0	0	0	0	0	0	0	0	0	0	0	0	0	0	0
Sprom_anno1.g10743	GO:0016020	0	0	0	0	0	0	0	0	0	0	0	0	0	0	0	0	0	0	0	0
Sprom_anno1.g10744	NA	0	0	0	0	0	0	0	0	0	0	0	0	0	0	0	0	0	0	0	0
Sprom_anno1.g10745	GO:0006635, GO:0016836	0	0	0	0	0	0	0	0	0	0	0	0	0	0	0	0	0	0	0	0
Sprom_anno1.g10747	NA	0	0	0	0	0	0	0	0	0	0	0	0	0	0	0	0	0	0	0	0
Sprom_anno1.g10748	GO:0016020, GO:0016757, EC:2.4	0	0	0	0	0	0	0	0	0	0	0	0	0	0	0	0	0	0	0	0
Sprom_anno1.g10749	GO:0005737, GO:0000166, GO:0003856, GO:0046872, GO:0008652, GO:0009073, GO:0009423, EC:4.2.3.4	0	0	0	0	0	0	0	0	0	0	0	0	0	0	0	0	0	0	0	0
Sprom_anno1.g1075	GO:0016020	40.057	88.8258	45.2311	115.886	27.3243	65.8106	142.695	76.3626	72.4244	46.8246	33.1157	143.079	136.709	0.746618	59.6152	79.6352	61.8843	9.64134	1.96424	103.54
Sprom_anno1.g10750	GO:0000166, GO:0009073, GO:0003856, GO:0046872, GO:0005737, GO:0009423, GO:0008652, EC:4.2.3.4	0	0	0	0	0	0	0	0	0	0	0	0	0	0	0	0	0	0	0	0
Sprom_anno1.g10751	NA	0	0	0	0	0	0	0	0	0	0	0	0	0	0	0	0	0	0	0	0
Sprom_anno1.g10753	GO:0016787, EC:3	0	0	0	0	0	0	0	0	0	0	0	0	0	0	0	0	0	0	0	0
Sprom_anno1.g10754	NA	0	0	0	0	0	0	0	0	0	0	0	0	0	0	0	0	0	0	0	0
Sprom_anno1.g10755	GO:0004497, GO:0005506, GO:0016705, GO:0020037, EC:1.14	0	0	0	0	0	0	0	0	0	0	0	0	0	0	0	0	0	0	0	0
Sprom_anno1.g10756	GO:0003700, GO:0006351, GO:0000976	0	0	0	0	0	0	0	0	0	0	0	0	0	0	0	0	0	0	0	0
Sprom_anno1.g10758	GO:0016787, EC:3	0	0	0	0	0	0	0	0	0	0	0	0	0	0	0	0	0	0	0	0
Sprom_anno1.g10759	NA	0	0	0	0	0	0	0	0	0	0	0	0	0	0	0	0	0	0	0	0
Sprom_anno1.g10760	GO:0016020	0	0	0	0	0	0	0	0	0	0	0	0	0	0	0	0	0	0	0	0
Sprom_anno1.g10761	NA	0	0	0	0	0	0	0	0	0	0	0	0	0	0	0	0	0	0	0	0
Sprom_anno1.g10762	GO:0016628, GO:0005739, GO:0016020, GO:0006631	0	0	0	0	0	0	0	0	0	0	0	0	0	0	0	0	0	0	0	0
Sprom_anno1.g10763	NA	0	0	0	0	0	0	0	0	0	0	0	0	0	0	0	0	0	0	0	0
Sprom_anno1.g10765	NA	0	0	0	0	0	0	0	0	0	0	0	0	0	0	0	0	0	0	0	0
Sprom_anno1.g10766	NA	0	0	0	0	0	0	0	0	0	0	0	0	0	0	0	0	0	0	0	0
Sprom_anno1.g10767	NA	0	0	0	0	0	0	0	0	0	0	0	0	0	0	0	0	0	0	0	0
Sprom_anno1.g10768	NA	0	0	0	0	0	0	0	0	0	0	0	0	0	0	0	0	0	0	0	0
Sprom_anno1.g1077	GO:0016020	2.98416	8.33272	1.8874	3.57893	1.96041	1.68436	3.34779	8.46874	1.01537	28.4406	2.22063	11.4146	4.10883	7.31316	2.85318	2.69307	6.79811	2.72604	6.93371	4.0181
Sprom_anno1.g10770	GO:0004713, GO:0005886	0	0	0	0	0	0	0	0	0	0	0	0.124664	0	0	0	0	0	0	0	0
Sprom_anno1.g10771	GO:0016020, GO:0015159, GO:0015774	0	0	0	0	0	0	0	0	0	0	0	0.580008	0	0	0	0	0	0	0	0
Sprom_anno1.g10772	GO:0016757	0	0	0	0	0	0	0	0	0	0	0	0	0	0	0	0	0	0	0	0
Sprom_anno1.g10774	GO:0016616	0	0	0	0	0	0	0	0	0	0	0	0	0	0	0	0	0	0	0	0
Sprom_anno1.g10776	NA	0	0	0	0	0	0	0	0	0	0	0	0.576596	0	0	0	0	0	0	0	0
Sprom_anno1.g10777	NA	0	0	0	0	0	0	0	0	0	0	0	0	0	0	0	0	0	0	0	0
Sprom_anno1.g10778	NA	0	0	0	0	0	0	0	0	0	0	0	0	0	0	0	0	0	0	0	0
Sprom_anno1.g10779	GO:0016020, GO:0016787, EC:3	0	0	0	0	0	0	0	0	0	0	0	0.445106	0	0	0	0	0	0	0	0
Sprom_anno1.g1078	NA	5.89823	2.19734	2.5664	6.22043	2.92369	2.3944	5.01313	9.93528	2.74144	16.289	9.54291	12.8647	5.83578	9.34844	8.48459	2.79442	2.53945	2.63809	5.61915	3.75665
Sprom_anno1.g10780	NA	6.4709	3.38907	4.88399	8.88377	1.89259	2.51795	0.839474	70.3892	9.147	12.3527	3.24775	18.4259	28.6728	4.50361	32.0117	2.5362	37.5024	13.2453	0	5.24954
Sprom_anno1.g10781	NA	0	2.90436	0	4.49848	0	0	0	10.851	0	0	0	5.10893	7.67613	0	5.84239	3.61907	6.02451	2.21537	2.2743	9.2586
Sprom_anno1.g10782	NA	0	0	0	0	0	0	0	0	0	0	0	0	0	0	0	0	0	0	0	0
Sprom_anno1.g10785	NA	0	0	0	0	0	0	0	0	0	0	0	0	0	0	0	0	0	0	0	0
Sprom_anno1.g10786	GO:0016020	0	0	0	0	0	0	0	0	0	0	0	0	0	0	0	0	0	0	0	0
Sprom_anno1.g10787	NA	0	0	0	0	0	0	0	0	0	0	0	0	0	0	0	0	0	0	0	0
Sprom_anno1.g10788	NA	0	0	0	0	0	0	0	0	0	0	0	0	0	0	0	0	0	0	0	0
Sprom_anno1.g10789	GO:0016787, EC:3	0	0	0	0	0	0	0	0	0	0	0	0	0	0	0	0	0	0	0	0
Sprom_anno1.g1079	GO:0003677, GO:0003887, GO:0006261, GO:0071897, GO:0006302, EC:2.7.7.7	4.40727	39.2552	32.2198	43.3605	19.8524	38.4176	3.84811	2.4637	20.5607	0.789629	19.4656	44.5564	0.412454	52.8729	21.5872	23.1307	32.9868	0.733468	5.4691	62.0769
Sprom_anno1.g10790	NA	0	0	0	0	0	0	0	0	0	0	0	0	0	0	0	0	0	0	0	0
Sprom_anno1.g10791	NA	0	0	0	0	0	0	0	0	0	0	0	0	0	0	0	0	0	0	0	0
Sprom_anno1.g10792	NA	0	0	0	0	0	0	0	0	0	0	0	0	0	0	0	0	0	0	0	0
Sprom_anno1.g10793	NA	0	0	0	0	0	0	0	0	0	0	0	0	0	0	0	0	0	0	0	0
Sprom_anno1.g10794	GO:0022857, GO:0005886	0	0	0	0	0	0	0	0	0	0	0	0	0	0	0	0	0	0	0	0
Sprom_anno1.g10795	GO:0008270, GO:0050572, EC:1.1.1.264	0	0	0	0	0	0	0	0	0	0	0	0	0	0	0	0	0	0	0	0
Sprom_anno1.g10796	GO:0004252, EC:3.4	0	0	0	0	0	0	0	0	0	0	0	0.177695	0	0	0	0	0	0	0	0
Sprom_anno1.g10797	NA	0	0	0	0	0	0	0	0	0	0	0	0.121199	0	0	0	0	0	0	0	0
Sprom_anno1.g10799	NA	2.26915	2.13879	2.01255	7.78176	1.93916	2.06936	3.55907	4.14888	0.215913	2.99825	2.12558	1.49523	0.564674	2.179	2.75324	1.11597	1.89278	0.400596	0.32788	1.24583
Sprom_anno1.g108	GO:0071011, GO:0016020, GO:0006396	0.143258	0	0	0	5.8284	7.40703	20.7548	0	3.92823	4.23031	7.21867	0.354786	0.332839	16.2752	10.702	0	13.6876	5.36934	6.3197	11.519
Sprom_anno1.g10800	NA	28.0334	28.6198	29.45	18.282	29.8452	42.9521	36.3591	36.047	36.9967	69.4962	59.9973	25.8492	5.388	27.4719	14.2495	53.7618	27.559	18.6141	10.9106	35.5263
Sprom_anno1.g10801	GO:0016020	50.8301	40.1519	14.4462	18.955	41.7893	46.2241	29.4602	82.965	71.9961	21.2494	134.188	43.5581	244.503	104.926	73.4936	74.5536	166.884	177.938	172.615	117.511
Sprom_anno1.g10802	NA	1.02532	0.919454	1.04306	1.16293	0.419246	0.233494	0.67684	0.997432	0	1.85734	0.806059	1.79792	2.06608	2.29284	1.42966	0.804905	0.588915	0.506242	1.58075	1.11717
Sprom_anno1.g10804	NA	0.69686	0.29809	0.129961	0.624027	0.545524	0.296039	0.794864	0.999147	0.74012	1.01314	0.500715	0.964576	0.658585	0.886103	0.524933	0.329838	0.858925	0.335306	0.557535	0.545001
Sprom_anno1.g10805	NA	4.48337	3.39166	1.11699	1.88097	0.621293	1.44587	2.53643	2.5978	1.43382	1.79803	3.57172	3.23821	9.03728	4.09064	2.40222	2.05841	1.10327	6.36379	2.65942	8.62794
Sprom_anno1.g10806	GO:0031514, GO:0036064, GO:0008017, GO:0060271	0.267907	0.25216	0.37337	0.741066	0.0994014	0.138431	0.559808	1.37846	0.139993	0.487296	0.313728	1.80301	0.461918	1.14488	0.253725	0.418154	0.641207	0.226158	0.370287	0.44872
Sprom_anno1.g10807	GO:0019318, GO:0004615, GO:0009298, GO:0006487, GO:0005829, EC:5.4.2.8	87.5442	83.8273	124.283	67.5861	42.8736	94.7468	50.5008	23.7981	63.996	76.7353	41.7654	125.067	34.7665	38.9651	47.9724	45.4978	15.9484	64.6191	10.0817	35.6747
Sprom_anno1.g10808	NA	1.936	3.96889	2.73807	1.793	0.162488	0.201446	1.54077	1.56521	1.68025	10.4469	9.85986	2.94665	7.19052	1.71519	1.9734	12.3511	1.78729	5.15761	10.193	0.594546
Sprom_anno1.g10809	NA	1.68361	3.12133	8.18434	0.176858	1.16337	5.83566	0	0.765356	0.239712	12.7232	1.31184	3.11854	0.157218	0.346173	4.87617	4.2657	4.77544	6.02742	67.255	7.9022
Sprom_anno1.g1081	GO:0016020, GO:0004252, EC:3.4.21	2.72071	6.19457	10.5849	17.7572	6.43675	8.30898	19.5084	14.9728	4.72935	5.07574	2.01427	16.4446	11.904	16.1919	10.8796	20.4254	21.6197	7.31907	1.91652	7.99651
Sprom_anno1.g10810	GO:0005227, GO:0022890, GO:0098655, GO:0005886	0	0	0.189808	0.213371	0.225161	0.325377	0	0.425768	0.16829	0.842434	0	1.04502	0.854989	0.717837	0	0.239518	0.26645	0.754472	0.378974	0
Sprom_anno1.g10811	NA	0.274961	1.086	0.0861643	0	0	0.333989	0.181335	1.92196	0	1.32755	0.576045	0.34028	0.426344	0.567407	0.340103	0.191994	0.210376	0.120739	0.49852	0.544182
Sprom_anno1.g10812	NA	2.68312	2.32278	2.6146	3.45804	0	0	0	0	0	0	0	0	0	0	5.70876	1.27034	3.31599	0	0	0
Sprom_anno1.g10813	GO:0008270, GO:0006355	0.854988	1.1268	1.11372	1.15233	0.170741	0.621849	3.93669	10.4136	8.21617	0.497746	1.05841	0.252252	0.0853005	0.908622	4.23761	6.55506	3.70268	0	0.758423	0.388895
Sprom_anno1.g10814	NA	0.393683	0.546708	0	0.167467	0.433771	0	0	0	0	0	0	0	0	1.05847	0	0	0	0	0	0
Sprom_anno1.g10815	NA	0.596966	0.907933	0.381466	0.837025	0	0	0.387318	0.447935	0.28213	0.7143	0.618163	1.22749	0.377745	0.817026	5.35168	1.26388	2.47185	0.264516	0.43003	0.464802
Sprom_anno1.g10816	NA	4.0497	4.73182	3.03971	4.26277	0.358442	0.95416	1.87136	8.28355	0.621378	4.89036	5.02752	11.2043	4.10966	8.56217	4.35417	3.32361	5.87846	0.752874	2.12336	1.13332
Sprom_anno1.g10818	NA	0	0	0	0	0	0	0	0	0	0	0	0.372474	0	0	0	0	0	0	0	0
Sprom_anno1.g1082	NA	0.418034	2.48176	3.2498	2.08061	4.21082	8.47535	5.98445	10.9117	0.300271	0.567051	12.9546	6.46437	7.97823	0.64659	8.1098	1.64414	0.59855	0.413475	0.454377	0.123852
Sprom_anno1.g10820	GO:0098797, GO:0072657	0	0	0	0	0	0	0	0	0	0	0	0.580546	0	0	0	0	0	0	0	0
Sprom_anno1.g10821	NA	0	0	0	0	0	0	0	0	0	0	0.580316	0	0	0	2.01459	0	0	0	0	0
Sprom_anno1.g10824	NA	0.846981	2.02248	1.7617	0.883623	0	0	0	3.29126	0	0	0	1.00392	2.32552	1.67545	1.32134	0	1.77287	0	2.65662	3.72687
Sprom_anno1.g10825	GO:0006810	0.908101	0.746022	0.88316	1.27913	0.628685	0.425447	0.883468	1.98436	0.496269	0.878448	0.743812	3.07248	2.06553	3.05962	1.02862	0.862076	0.766869	1.23998	1.4376	1.98248
Sprom_anno1.g10826	GO:0000049, GO:0000166, GO:0004812, GO:0006418, EC:6.1.1	5.12422	12.5471	6.24568	19.6042	12.2562	5.26986	21.3429	28.1683	1.86363	24.6361	11.5233	11.872	9.15371	7.61677	6.1614	10.3311	7.215	13.5068	7.87329	12.1755
Sprom_anno1.g10827	GO:0016020, GO:0016491, GO:0009263, EC:1	0.994371	6.32747	2.15311	5.00012	17.1921	15.402	21.8114	3.92864	13.4374	0.719679	6.08829	29.2815	20.916	13.3329	5.88878	74.632	37.16	76.8784	123.686	43.0464
Sprom_anno1.g10828	NA	0.616926	1.2023	3.26672	8.02225	0.364259	0.562334	0.485868	5.69065	31.469	9.35823	9.66043	10.2215	15.2929	0.508458	1.81263	18.8007	20.2948	0.651933	19.8246	0.583181
Sprom_anno1.g10829	NA	24.9825	63.5365	109.239	49.6123	58.384	58.4071	209.317	121.349	155.186	176.658	118.749	73.5612	56.622	66.8551	165.005	129.802	48.0281	88.7422	55.9912	77.14
Sprom_anno1.g1083	GO:0005634, GO:0016020	5.90981	12.6217	21.7258	4.39865	34.0065	16.5927	19.2877	22.6635	45.119	5.03812	17.2526	11.5661	14.9756	6.05778	6.18881	5.40653	15.2306	7.37791	10.9134	1.57136
Sprom_anno1.g10830	GO:0050660	0.781006	0.940205	0.51168	2.03754	0.827543	1.23947	1.71134	3.14356	0.680276	1.29125	0.677918	4.84744	2.11582	3.14493	2.09272	2.68306	3.09181	1.53491	1.36215	5.08965
Sprom_anno1.g10831	GO:0005615, GO:0031012	5.04239	8.06418	4.48274	7.63507	3.13589	7.50743	4.41237	5.79414	0.47771	2.14094	2.00889	6.0147	5.51095	8.96593	2.3069	0.835184	2.5591	4.66927	2.41633	3.71931
Sprom_anno1.g10832	NA	1.14594	1.12443	0.785279	1.52819	0.307122	1.23403	1.23429	3.14258	0.29933	0.376843	0.326934	2.19092	1.35778	1.50394	1.15499	0.437029	1.19336	1.16776	1.5853	0.98772
Sprom_anno1.g10833	GO:0005227, GO:0022890, GO:0005886	0.889156	0.369088	0.29978	0.857788	0.179918	0.358243	0.121392	1.80258	0.559826	1.09391	0.959947	0.652302	0.520283	0.909059	1.06977	0.575843	0.509878	0.389156	0.800234	0.837755
Sprom_anno1.g10834	GO:0016020	55.4738	71.5851	58.7694	34.7998	95.3225	104.596	109.526	267.046	63.4676	118.57	85.4759	54.6677	50.1036	4.11024	71.8389	66.5926	172.614	157.92	33.8053	30.9945
Sprom_anno1.g10835	GO:0008173, GO:0001510, GO:0006396, EC:2.1.1	7.99459	14.0538	15.6152	9.01317	20.1302	30.7534	29.9667	67.3023	56.1184	16.3771	16.9347	21.3368	0.896555	9.39683	16.3612	32.2618	36.6679	19.7085	6.30688	17.9869
Sprom_anno1.g10836	NA	53.9717	66.1205	64.7343	77.1617	119.896	48.545	88.3006	60.9078	31.9909	49.3504	31.7763	24.3649	10.9253	14.9753	100.391	21.6355	43.9206	16.8585	0.875253	14.4165
Sprom_anno1.g10837	NA	12.9305	7.62159	0.738676	13.5489	11.3187	45.335	7.9977	55.5615	5.81184	3.70952	21.4169	17.2013	25.1815	5.71854	9.12744	1.54291	2.27831	0.490875	0.754144	3.9751
Sprom_anno1.g10838	NA	0.715284	0.649081	0.327517	1.75617	0.279754	0.26051	0.609207	2.18761	0.147513	1.04085	0.734966	0.666224	0.597604	1.70204	0.743506	0.372403	0.91066	1.3598	0.55365	0.815209
Sprom_anno1.g10839	GO:0071949, GO:0016899, EC:1.1.3	0.243875	0	0	0	0	0	0.449186	1.6271	0.089613	0	0.554931	0	0.0723871	0.885206	0	0.0668249	0.260042	0	2.99654	0
Sprom_anno1.g1084	GO:0015179, GO:0015807, GO:0008509, GO:0015804, GO:0005774, GO:0006820	71.7703	101.213	58.7354	94.0355	311.065	435.229	170.269	155.13	206.107	228.879	207.337	173.632	78.5245	276.237	241.762	260.162	236.574	179.795	33.5484	332.853
Sprom_anno1.g10840	GO:0016020, GO:0008081, GO:0006629, EC:3.1.4	0.799776	0.562632	0.724804	1.41752	0.45408	0.344369	0.669915	1.09128	0.11038	0.552543	1.08144	0.281859	0.210292	1.77965	0.144824	0.471291	0.475239	0.09897	0.745695	0.589268
Sprom_anno1.g10841	NA	6.94032	2.41756	12.2221	6.78292	5.66978	6.9687	3.47711	6.52244	1.68681	0.850092	3.50197	5.09138	0.219182	12.3646	6.05958	5.80659	1.07582	1.39777	0.511007	0.556479
Sprom_anno1.g10842	GO:0003723, GO:0016020, GO:0005684, GO:0005686	4.77129	6.44012	7.58597	25.4354	5.72384	20.1976	20.25	13.0693	9.14954	5.92252	5.86476	25.2596	6.89682	22.0743	16.6493	9.20486	12.2107	5.71767	4.96576	13.8498
Sprom_anno1.g10843	NA	0.388567	0.425519	0.558194	0.817079	2.8814	1.59549	0.756843	1.31396	0	1.04646	0	0	0.451075	0.398947	0	0	0	0.258142	0	1.36237
Sprom_anno1.g10844	GO:0003755, GO:0006457, EC:5.2.1.8	45.2376	115.757	85.9172	43.2132	100.864	39.3963	98.4573	63.4209	73.4694	90.8048	42.1521	19.4032	15.1007	81.7513	62.4908	48.3638	106.389	34.5397	1.7016	20.494
Sprom_anno1.g10845	GO:0008017	2.30676	1.38684	2.57436	2.87896	1.81347	0.852802	2.24799	7.05171	1.42397	3.09808	3.09309	4.39196	2.8269	5.59818	3.69196	1.88196	2.57623	2.60009	2.57302	2.73679
Sprom_anno1.g10846	GO:0050113, GO:0005506, GO:0005737, GO:0016052, GO:0019310, GO:0044248, EC:1.13.99.1	0.801127	4.3849	4.13115	0.788136	7.00964	5.06216	3.47357	23.3994	17.5388	4.19624	10.6397	10.044	2.18688	1.16947	15.261	21.6165	3.70253	7.32858	5.96371	11.496
Sprom_anno1.g10848	GO:0005509	0.726624	0.369291	0.778513	0.6579	0.578638	0.200429	0.330053	0.874018	0.205521	0.943019	0.402795	0.680959	0.269151	1.07388	0.338201	0.510323	0.272363	0.346245	0.336551	0.403783
Sprom_anno1.g10849	GO:0003779, GO:0031267, GO:0030036	1.58571e-05	0.558816	0.270765	0.484847	0.567586	0.580442	0.576302	0	0.251398	0.841779	0.182788	0.646127	0	1.29842	0	0.483893	0	0.56204	1.00996	0.760416
Sprom_anno1.g10850	GO:0000124, GO:0005634, GO:0003779, GO:0031267, GO:0030036	1.32468	0.918793	0.62764	1.26553	0.364282	0.360541	0.512623	1.72196	0.30478	0.933619	0.664067	1.01151	0.704727	1.44026	0.830961	1.09066	0.324313	0.533925	0.483788	0.921219
Sprom_anno1.g10851	NA	0.252383	0.0905107	0.789816	0.176148	0.0825503	0.153263	0.833193	1.179	0	0.152412	1.45523	1.24963	2.03412	1.38935	0.625893	0.264135	0.0966604	1.32905	5.03587	1.80032
Sprom_anno1.g10852	NA	0.246387	0.190894	0.228762	0.280661	0.131277	0.0815283	0.134381	0.854406	0.162749	0.0815754	0.283676	0.499958	0.145329	0.788401	0.127564	0.535689	0.441612	0.102667	0.318176	0.295789
Sprom_anno1.g10853	GO:0016887, GO:0061024, GO:0042802, GO:0007032, GO:0007033, GO:0044238, GO:0022411, GO:0031902, GO:0005524, GO:1904949, GO:0033365, GO:0071704, GO:0032511, GO:0016236, EC:3.6.1.15	29.0548	77.6778	58.1298	88.0825	21.3786	30.8508	11.4824	73.8348	46.6956	33.2752	32.0941	15.1548	12.0662	1.85351	51.9581	24.7637	36.3039	12.0313	5.15275	8.93027
Sprom_anno1.g10854	GO:0005634, GO:0003677, GO:0003713, GO:0060261	0	11.0672	0	2.73893	8.27296	10.0072	35.9473	21.0109	55.0142	16.7938	20.4354	4.85505	80.0334	45.5968	0	19.9473	0	97.1517	94.3055	72.6276
Sprom_anno1.g10855	GO:0097159, GO:1901363, GO:0005737	0.121685	0.0324497	0.11528	0.0635522	0.24314	0.113393	0.243044	0	0.220791	0.276798	0.144354	0.309366	0	0.251846	0.115193	0.126637	0.105715	0.0814715	0.0664481	0
Sprom_anno1.g10856	GO:0004674, GO:0009987, EC:2.7	0.35655	0.512411	0.111084	0.962176	0	0.216431	0.354475	4.05816	0.0859083	0.323638	0.374792	0.147221	0.717468	0.859737	1.1143	0.248124	0.685328	0.64323	0.395351	1.25936
Sprom_anno1.g10857	GO:0044093, GO:0005829, GO:0051879, GO:0006457, GO:0001671, GO:0030544	2.2351	0.770152	6.5532	9.26828	1.31643	3.82791	5.48533	2.50156	27.9295	11.6568	7.7281	3.65145	2.74448	4.79736	1.66	0.655332	3.18188	4.00361	3.20994	2.86748
Sprom_anno1.g10858	GO:0097159, GO:1901363, GO:0005737	0.607388	1.24917	0.259134	0.58464	0	0.254892	0	0.673111	0	0	0	0.695412	0.518839	0	1.07195	0.87209	0.978276	0.183137	0	0.337599
Sprom_anno1.g10859	GO:0006629	2.13265	1.02542	3.58178	5.96264	6.64341	4.96741	3.03488	6.29411	7.13496	7.2775	1.67066	5.27457	0.331165	1.7093	8.7167	2.98677	1.35433	0.234662	5.27529	1.40107
Sprom_anno1.g1086	GO:0004252	3.11036	16.7835	14.3411	53.7385	5.8012	31.6815	36.8053	20.7866	14.5068	28.5933	11.5736	50.3507	14.2023	54.3463	22.1769	56.3901	22.3347	24.2952	0.748053	0.405244
Sprom_anno1.g10860	GO:0016020, GO:0016192	1.53064	6.59933	13.4102	5.41089	2.25483	6.44967	12.8626	24.7091	7.56802	6.7528	3.90648	23.9122	3.02668	8.09241	32.7934	1.80434	2.9626	7.69009	0	8.2876
Sprom_anno1.g10861	NA	11.1147	4.36565	10.4852	20.4578	12.5239	10.515	4.90703	13.0819	9.07409	0	12.2743	19.2574	8.41522	1.6126	0	18.7909	30.1274	22.5926	7.9052	29.5441
Sprom_anno1.g10862	NA	1.04599	1.27209	1.10708	4.32318	3.08529	0.95316	1.91964	3.9585	1.38923	1.76019	1.54326	6.11444	0.944375	0	0	1.13077	3.24667	0.72147	0	1.14288
Sprom_anno1.g10863	NA	0.772282	0.976313	0.787234	0.553758	0.320133	0.365187	0	0.997313	0.368582	1.16168	1.20862	0.492774	0.624776	0	0	0	0	0	0	0
Sprom_anno1.g10864	NA	3.26837	3.2405	3.50517	6.41225	1.26026	2.07306	6.97456	5.21153	1.01537	2.04977	1.99857	12.8194	12.3265	4.09537	0	0.448845	0.809299	1.22202	2.00307	3.85068
Sprom_anno1.g10865	NA	1.23262	2.19884	0	3.31395	8.73798	4.85393	4.20201	3.84703	0	0.331444	3.53665	1.89004	1.08178	2.4447	0	1.22685	0	4.25365	5.57572	3.60444
Sprom_anno1.g10866	NA	1.15363	9.13643	12.2728	28.6519	11.3857	7.42995	0.778627	9.18449	5.93587	0.653775	8.59083	11.0843	6.95868	3.60006	0	21.4783	15.6752	11.9191	5.82195	6.60199
Sprom_anno1.g10868	NA	55.2497	164.612	132.135	111.754	2553.2	2995.1	1180.69	162.848	200.8	0	165.013	1118.08	1842.52	119.082	207.078	5.48947	17.18	265.494	170.212	142.89
Sprom_anno1.g10869	GO:0006465, GO:0045047, GO:0034641, GO:0005773, GO:0005886, GO:0005787	523.982	769.295	681.354	715.68	897.881	1032.11	869.799	375.48	474.478	504.644	637.946	387.607	439.233	322.955	614.129	332.231	845.903	919.031	523.638	792.207
Sprom_anno1.g1087	NA	0	0	0	2.68961	821.74	970.714	835.823	0	1069.05	1141.34	1684.29	1913.49	2353.06	3063.66	1139.54	2676.53	1.17476	1720.53	3865.97	3148.78
Sprom_anno1.g10870	GO:0009097, GO:0008270, GO:0005737, GO:0009099, GO:0006508, GO:0004177, GO:0016853, GO:0008237, GO:0004455, EC:3.4.11, EC:1.1.1.86, EC:5	272.53	232.009	197.107	205.385	216.546	217.785	240.629	168.717	277.269	201.697	287.119	179.77	221.145	187.828	165.486	185.634	334.623	226.083	266.493	251.414
Sprom_anno1.g10871	GO:0005524, GO:0004672, GO:0006468, EC:2.7.1	7.54608	19.4414	10.9789	34.5373	4.83143	4.14858	1.88771	4.97771	1.5454	3.46187	5.06622	15.1078	1.8973	10.8612	9.46918	1.0066	2.32714	2.84712	2.86143	2.26582
Sprom_anno1.g10872	GO:0005615, GO:0031012	3.4841	8.13842	5.51498	9.7777	0.773589	2.66302	1.77324	5.7222	0.806406	2.64082	6.51939	6.95031	2.72162	5.56073	16.3626	2.47745	2.18596	2.59559	2.56409	2.7936
Sprom_anno1.g10873	NA	0.740312	4.80921	2.91671	0.939621	7.26689	2.69921	7.24289	7.57832	8.66282	0	4.45587	4.72894	0.507851	1.07938	6.11763	0.648301	10.9599	0.93914	0.279039	5.20301
Sprom_anno1.g10874	NA	38.6645	39.8229	47.4968	66.3396	49.0588	48.1885	99.6071	58.1641	50.658	65.2071	27.9465	107.819	152.766	253.617	55.6572	53.5846	43.3379	28.2629	19.4365	51.1136
Sprom_anno1.g10875	NA	0.529329	5.35256	1.85411	8.07142	0.304836	0	0	0.557902	1.91141	0.355869	0.186791	0	0	0	0.709538	0	2.33185	0	0	0
Sprom_anno1.g10876	NA	0.406674	1.24856	0.253782	0.638185	0.716918	0.267465	0.672974	1.43252	0.0978707	0.737759	0.213547	0.755446	0.75572	0.840175	0.76047	0.42488	0.312274	0.192174	0.369228	0.646306
Sprom_anno1.g10877	NA	10.8884	12.6328	19.1833	18.7148	14.2543	24.0914	7.09296	5.39837	17.7973	9.79149	10.4379	13.0254	3.66372	16.6272	13.6338	16.1488	11.046	8.43888	6.10498	1.06423
Sprom_anno1.g10878	NA	0.291789	0.88409	0.13851	0.2217	0.287605	0	0.572531	1.25014	0.208386	1.47045	0	0.605474	1.42674	0.783235	0.531963	0.417149	0	0.245458	0	0.846425
Sprom_anno1.g10879	GO:0016887, GO:0045935, GO:0042254, GO:0006278, GO:0051052, GO:0005634, GO:0005524, GO:0003723, GO:0031328, GO:0043021, GO:0016020, GO:0010557, GO:0051347, EC:3.6.1.15	12.8173	2.83355	3.8769	5.25471	10.3847	10.5716	10.3069	16.9817	10.9481	3.97371	8.32018	3.44599	4.57296	2.89788	9.49964	6.1931	19.9328	3.42683	3.83035	23.5189
Sprom_anno1.g1088	NA	0	0	0	0	0	0	0	0	0	0	0	0	0	0	0	0	0	0	0	0
Sprom_anno1.g10880	NA	8.45881	17.4465	14.2085	59.522	39.3469	42.8347	71.9092	57.2084	45.9607	13.087	21.6607	27.8845	14.0178	28.2629	62.947	44.8909	66.2606	14.0504	58.0996	62.383
Sprom_anno1.g10881	NA	36.8668	74.284	85.6336	171.853	162.938	116.769	207.973	422.301	253.308	135.541	99.1218	26.5112	1.7064	88.6043	106.373	141.589	227.56	97.3	10.0756	181.623
Sprom_anno1.g10882	GO:0016746, GO:0016787, EC:2.3, EC:3	31.365	26.9813	16.2021	22.1587	30.6955	21.9894	71.2096	21.039	22.6518	19.5556	13.3653	24.0937	87.1138	70.1847	33.9809	61.3866	51.4615	43.3094	32.8395	31.1206
Sprom_anno1.g10883	NA	2.1887	4.22298	0.962863	6.89746	3.82251	7.06422	0.987663	1.91339	17.2592	0.908799	8.9205	1.24742	1.41496	1.73086	1.21904	14.0413	1.52814	1.67428	9.65993	0.197555
Sprom_anno1.g10884	GO:0065008, GO:0006878, GO:0005375, GO:0035434, GO:0005886	229.317	135.511	167.898	122.474	153.744	75.2121	223.835	134.619	115.777	118.362	103.276	53.5421	63.3614	146.337	78.441	33.7371	66.7379	30.6545	170.889	86.3528
Sprom_anno1.g10885	GO:0016192, GO:0030123, GO:0006886	5.21521	7.9189	11.8331	12.9564	8.78287	9.41195	9.06426	10.3717	8.38391	7.77527	11.0464	10.1187	0.519092	13.6606	6.30569	6.74529	7.1342	6.8339	9.04285	13.0024
Sprom_anno1.g10886	NA	5.41192	10.2502	23.4363	25.2157	11.2282	3.12692	1.7606	10.6203	5.64138	22.6979	2.80764	14.6972	0.505661	1.48276	0.650628	25.5483	17.9785	5.14778	0.585422	2.32413
Sprom_anno1.g10887	NA	9.62316	18.1207	19.9554	40.9222	81.1508	52.0368	37.4795	12.224	10.6801	6.57952	5.71683	17.2319	2.17106	44.0987	32.6954	19.8742	28.932	32.1725	0.626173	56.403
Sprom_anno1.g10888	GO:0008270, GO:0005737, GO:0004151, GO:0044205, GO:0019856, EC:3.5.2.3	29.1583	42.2956	58.5333	111.402	58.4856	60.0044	116.37	88.7836	38.9348	22.9569	26.4968	47.1153	9.51766	25.5143	118.958	61.6344	106.681	22.7093	5.61246	55.8225
Sprom_anno1.g10889	NA	4.27159	13.7111	19.3677	27.4567	11.3469	19.459	5.75742	35.45	26.1071	3.68953	12.501	8.16851	0.632415	0.600854	1.25862	28.589	31.1715	20.7277	7.60117	26.9531
Sprom_anno1.g1089	NA	0	0	0	0	0	0	0	0	0	0	0	0.522128	0.0982402	0	0	0	0	0	0	0
Sprom_anno1.g10890	GO:0005634, GO:0016020, GO:0016310, GO:0016301, EC:2.7	94.5898	160.891	195.442	230.234	228.708	186.748	114.212	235.883	186.985	163.748	244.892	181.298	26.3634	117.074	249.149	230.59	352.6	58.0241	20.5165	133.281
Sprom_anno1.g10891	GO:0015979	456.814	714.347	678.735	919.614	426.064	286.02	497.261	747.978	558.566	642.758	387.262	386.88	130.748	198.386	808.147	489.016	997.292	173.685	171.207	442.234
Sprom_anno1.g10892	GO:0000808, GO:0006270, GO:0065004, GO:0000727, GO:0031261, GO:0003682, GO:0042555, GO:0097373, GO:0003697, GO:0003688, GO:0005656, GO:1902969, GO:0016020, GO:0071897, GO:0140014	5.61485	6.20669	5.80003	6.55193	21.4189	4.14374	11.7525	1.11356	1.28171	0.214598	1.11833	8.12665	0.384233	1.34373	6.31784	3.39315	20.586	0.310575	1.03087	0.846528
Sprom_anno1.g10893	GO:0005839, GO:0051603, GO:0005622	35.8994	82.2804	83.1501	93.7457	22.4609	22.209	64.4747	112.479	52.3109	64.2337	21.1953	135.633	1.7693	131.155	41.4485	84.9911	42.7031	165.775	9.16588	79.8242
Sprom_anno1.g10894	GO:0044270, GO:0046395, GO:1901361, GO:0004514, GO:0005737, GO:0009435, GO:1901565, GO:0046700, EC:2.4.2.19	219.518	206.267	259.688	377.444	118.152	81.4881	124.019	259.992	179.108	253.65	76.361	283.588	111.832	256.278	508.235	175.596	316.125	35.7845	65.3755	350.829
Sprom_anno1.g10895	GO:0000938, GO:0005829, GO:0010008, GO:0042147, GO:0005773, GO:0006887, GO:0005886, GO:0000145	73.9493	98.6832	88.8519	124.432	72.133	53.8723	68.612	132.86	107.356	66.6223	105.72	73.1967	11.3203	42.6916	70.9973	55.7596	125.357	24.3042	50.8695	82.7682
Sprom_anno1.g10896	NA	1.97821	2.5864	1.26714	4.21067	1.21913	2.82614	5.03526	0.570028	0.180465	0	1.31875	3.70619	8.40664	5.43124	3.33106	0.230189	8.59738	0.927727	8.95308	2.99907
Sprom_anno1.g10897	GO:0042910, GO:0055085, GO:0009636, GO:0005886	0	0	0	0	0	0	0	0	0	0	0	0	0	0	0	0	0	0	0	0
Sprom_anno1.g10899	NA	0	0	0	0	0	0	0	0	0	0	0	0	0	0	0	0	0	0	0	0
Sprom_anno1.g109	NA	0	0.00589045	0	0.735322	0	0	0.384356	0.39214	0	0.169049	0.420467	0	0	0	0	0.0677335	0.108772	0.311893	0	0.933201
Sprom_anno1.g1090	NA	0	0	0	0	0	0	0	0	0	0	0	0	0	0	0	0	0	0	0	0
Sprom_anno1.g10900	NA	0	0	0	0	0	0	0	0	0	0	0	0	0	0	0	0	0	0	0	0
Sprom_anno1.g10901	GO:0008736, GO:0044282, GO:0005737, GO:0016052, GO:0006004, EC:5.3.1.25	0	0	0	0	0	0	0	0	0	0	0	0.754312	0	0	0	0	0	0	0	0
Sprom_anno1.g10902	GO:0005524	0	0	0	0	0	0	0	0	0	0	0	0.621523	0.478117	0	0	0	0	0	0	0
Sprom_anno1.g10903	GO:0055085, GO:0022857, GO:0005886	0	0	0	0	0	0	0	0	0	0	0	0	0	0	0	0	0	0	0	0
Sprom_anno1.g10904	GO:0055052, GO:0008643, GO:0055085	0	0	0	0	0	0	0	0	0	0	0	0	0	0	0	0	0	0	0	0
Sprom_anno1.g10905	GO:0005524	0	0	0	0	0	0	0	0	0	0	0	0.912087	0	0	0	0	0	0	0	0
Sprom_anno1.g10906	GO:0016407, EC:2.3.1	0	0	0	0	0	0	0	0	0	0	0	0	0.289836	0	0	0	0	0	0	0
Sprom_anno1.g10908	GO:0016787, EC:3	0	0	0	0	0	0	0	0	0	0	0	0	0	0	0	0	0	0	0	0
Sprom_anno1.g1091	GO:0046031, GO:0006091, GO:0006096, GO:0046034, GO:0005829, GO:0019200, GO:0016310, GO:0016773	0	0	0	0	0	0	0	0	0	0	0	2.2241	0	0	0	0	0	0	0	0
Sprom_anno1.g10910	NA	0	0	0	0	0	0	0	0	0	0	0	0	0	0	0	0	0	0	0	0
Sprom_anno1.g10911	NA	0	0	0	0	0	0	0	0	0	0	0	0	0	0	0	0	0	0	0	0
Sprom_anno1.g10912	GO:0042910, GO:0005886	0	0	0	0	0	0	0	0	0	0	0	0	0	0	0	0	0	0	0	0
Sprom_anno1.g10913	GO:0003677, GO:0006310, GO:0015074	0	0	0	0	0	0	0	0	0	0	0	0	0	0	0	0	0	0	0	0
Sprom_anno1.g10915	GO:0005886	0	0	0	0	0	0	0	0	0	0	0	0	0	0	0	0	0	0	0	0
Sprom_anno1.g10916	NA	0	0	0	0	0	0	0	0	0	0	0	0	0	0	0	0	0	0	0	0
Sprom_anno1.g10917	NA	0	0	0	0	0	0	0	0	0	0	0	0	0	0	0	0	0	0	0	0
Sprom_anno1.g10918	NA	0	0	0	0	0	0	0	0	0	0	0	0.231369	0.0869793	0	0	0	0	0	0	0
Sprom_anno1.g10919	GO:0005886	0	0	0	0	0	0	0	0	0	0	0	0	0.616819	0	0	0	0	0	0	0
Sprom_anno1.g1092	GO:0008929, GO:0019242, GO:0005829, EC:4.2.3.3	0	0	0	0	0	0	0	0	0	0	0	0	0	0	0	0	0	0	0	0
Sprom_anno1.g10920	NA	0	0	0	0	0	0	0	0	0	0	0	0	0	0	0	0	0	0	0	0
Sprom_anno1.g10921	NA	0	0	0	0	0	0	0	0	0	0	0	0.347898	0.265017	0	0	0	0	0	0	0
Sprom_anno1.g10922	GO:0008195, GO:0044255, GO:0030479, EC:3.1.3.4	0	0	0	0	0	0	0	0	0	0	0	0	0	0	0	0	0	0	0	0
Sprom_anno1.g10923	GO:0016020	0	0	0	0	0	0	0	0	0	0	0	0	0	0	0	0	0	0	0	0
Sprom_anno1.g10924	GO:0016032	0	0	0	0	0	0	0	0	0	0	0	0	0	0	0	0	0	0	0	0
Sprom_anno1.g10925	NA	1.02303	1.24422	1.14923	1.0703	0.200535	0.0711648	0.742822	0	0	0	0	1.26692	0.57034	0.845401	2.55036	0.712585	0.785507	3.22493	2.86384	2.22283
Sprom_anno1.g10926	NA	0	0.450235	0	1.29506	0.812077	0.936409	5.58679	0.922074	0.58141	0.368125	2.22976	2.02505	0.191954	0.421163	1.83612	4.12972	1.15756	0.272915	0.886595	0.957761
Sprom_anno1.g10927	NA	0	0	0	0	0	0	0	0	0	0	0	0	0	0	0	0	0	0	0	0
Sprom_anno1.g10928	NA	0	0	0	0	0	0	0	0	0	0	0	0	0	0	0	0	0	0	0	0
Sprom_anno1.g10929	NA	0	0	0	0	0	0	0	0	0	0	0	0.0633019	0	0	0	0	0	0	0	0
Sprom_anno1.g10930	NA	0	0	0	0	0	0	0	0	0	0	0	0	0	0	0	0	0	0	0	0
Sprom_anno1.g10931	GO:0016491	0	0	0	0	0	0	0	0	0	0	0	0	0	0	0	0	0	0	0	0
Sprom_anno1.g10934	NA	0	0	0	0	0	0	0	0	0	0	0	0	0	0	0	0	0	0	0	0
Sprom_anno1.g10935	GO:0016627, GO:0005737, GO:0006783, GO:0051536	0	0	0	0	0	0	0	0	0	0	0	0	0	0	0	0	0	0	0	0
Sprom_anno1.g10936	NA	0	0	0	0	0	0	0	0	0	0	0	0	0	0	0	0	0	0	0	0
Sprom_anno1.g10937	NA	0	0	0	0	0	0	0	0	0	0	0	0	0	0	0	0	0	0	0	0
Sprom_anno1.g10938	GO:0003824	0	0	0	0	0	0	0	0	0	0	0	0	0	0	0	0	0	0	0	0
Sprom_anno1.g10939	NA	1.32566	1.57792	0.364877	1.41313	0.107369	0.142026	0.126718	2.0008	0.798361	0.691492	1.63939	1.00375	0.149083	0.434445	0.880257	0.409244	0.553557	0.55692	1.80949	0.318932
Sprom_anno1.g1094	NA	0	0.33538	0.293065	0	0	0	0	0	0	0.555258	0.481077	1.54451	1.06075	0.634193	0.280245	0.162468	0.175232	0.464826	1.26926	0.806383
Sprom_anno1.g10940	NA	0.197984	0.402139	0.437032	2.3476	0.547615	0	0	1.5154	3.80366	6.08897	0.9622	0.619031	0.499007	1.4458	1.20672	22.1264	65.4883	1.99014	25.776	0.220714
Sprom_anno1.g10942	NA	2.93925	1.11023	2.53357	2.24503	1.40261	0.795908	0.472398	2.04419	1.03069	1.15179	1.49981	3.14705	0.590856	2.13235	2.36769	1.74504	0.913381	0.888587	0.605393	1.03965
Sprom_anno1.g10943	GO:0051499, GO:0106074, GO:0005737, GO:0000049, EC:3.1.1.96	0	0.502065	0.439229	11.0387	4.06455	20.1878	21.6544	1.0173	0.643981	0.408238	4.23676	0.562086	0.426851	0	1.62064	0.483723	5.38295	6.22694	0.983638	0.26512
Sprom_anno1.g10944	GO:0005975, GO:0008934, GO:0044282, GO:0046872, GO:0006021, GO:0007165, GO:0046434, GO:0016311, GO:0052832, GO:0052833, EC:3.1.3.25	5.91704	21.8723	12.4274	88.8476	118.824	113.807	48.1348	60.4101	48.7296	39.6311	120	50.1425	61.4931	90.4892	90.81	411.412	225.5	89.6427	5.6525	123.016
Sprom_anno1.g10945	GO:0016020, GO:0015171, GO:0003333	0.0826432	0	0	0	0.405424	0	0.491207	0	0.357259	0	0.649901	0	0	0.85308	0	0.518867	0.197207	0.45331	0.186827	0.589654
Sprom_anno1.g10946	GO:0016020	0	2.5856	5.16401	0.400286	0	0	0	3.92159	0	3.01344e-07	2.13506	0.572355	0	0	0.259216	0	0	0.0391156	0	0
Sprom_anno1.g10947	NA	65.726	82.1031	133.436	79.3478	89.8446	55.3185	233.598	286.205	126.146	134.58	73.5814	54.7024	55.9574	44.5883	80.9407	100.089	76.4836	23.3092	67.0888	41.7226
Sprom_anno1.g10948	NA	0.350489	3.00987	0.722076	0.366712	0.412275	0.19151	0.556598	1.15141	0.101186	0.508567	0.551992	1.21526	1.10737	2.46166	0.654904	0.366268	0.726398	0.506951	0.534523	2.75621
Sprom_anno1.g10949	GO:0005576, GO:0030248, GO:0005975	0.134723	0	0	0	0.0660169	0	0.133774	0.158209	0.291819	0.0346214	0	0	0.0748949	0	0.251962	3.11115	0.0271466	0	2.05499	0.165699
Sprom_anno1.g1095	NA	1.40217	0.622406	0.545054	0.88675	0	0	1.07924	2.46305	0.786678	0.999695	1.29575	0	0	0	0.490635	0.59691	0.625474	0	0	0
Sprom_anno1.g10950	GO:0005576, GO:0030248, GO:0005975	1.1567	0.601104	0.449555	0.845848	0.45725	0.266192	1.46683	1.92827	0.338163	0.762137	0.553222	2.01543	1.22767	1.52043	0.877409	0.41122	0.802515	0.431539	0.828657	0.605441
Sprom_anno1.g10951	NA	0.719212	0.403743	0.353634	0	0	0.656949	0	0	0.998998	0.636725	0.549615	0.880833	0	0	3.38683	0	0	0	0.384627	0.410547
Sprom_anno1.g10952	NA	0	0	0.336944	4.56489e-08	0.30291	0.140856	1.0267	0	0.447833	0.0936856	0.162773	1.32368	0.909666	1.5134	0	0	0	0.609366	0.325509	0.398306
Sprom_anno1.g10953	NA	5.0427	8.79078	32.0271	21.2749	0	0.575802	13.8871	11.6459	0	47.0572	7.73982	1.16069	2.06783	22.5038	195.477	15.7895	0.699303	1.47907	11.1585	1.80979
Sprom_anno1.g10954	NA	0.619731	0.997783	1.1478	5.9136	1.43267	1.37631	6.96122	1.58184	7.35957	8.63174	3.92604	1.70589	1.48982	10.1372	2.4152	3.39623	1.98081	1.28486	0.947775	2.95573
Sprom_anno1.g10955	GO:0003824	1.22441	0.969785	1.34348	1.9506	1.06554	0.526694	1.02398	2.31497	1.0029	2.10802	1.19265	2.33439	1.33893	2.53514	1.90185	1.11111	1.92347	0.88919	0.900051	1.41648
Sprom_anno1.g10956	GO:0005789, GO:0016780, GO:0046513, GO:0000139, GO:0005773, GO:0005886, EC:2.7.8	14.6627	13.6766	10.3375	18.4013	26.7028	27.9654	22.7966	26.7069	9.691	25.3966	8.4106	25.8735	43.3109	46.6646	5.58064	32.1217	9.12591	16.7927	26.1029	27.2692
Sprom_anno1.g10957	GO:0005869, GO:0005737, GO:0007052, GO:0140014, GO:0070840	27.1142	29.5411	37.8455	22.0619	23.8977	49.6878	25.1033	9.97371	31.4803	28.4842	3.2859	14.3678	3.96395	30.4222	33.6688	9.20372	8.11669	14.6562	8.00453	60.246
Sprom_anno1.g10959	NA	1.2749	1.04126	0.758318	1.84084	0.314445	1.16279	1.87234	1.45307	0.908744	0.860857	1.24292	0.196845	0.297502	5.24486	0.867886	0.504246	0.54314	1.26688	1.55355	1.12354
Sprom_anno1.g1096	NA	0.29027	0	0	0	0	0.265115	0	0.63555	0.406706	0.517002	0.893262	0	0	0.593087	0.50644	1.23642	0	0	0	0
Sprom_anno1.g10960	NA	0.602181	0.35513	0.618749	1.67028	1.82928	0.340591	0.402822	1.60722	1.23399	0.488268	0.424727	0.66419	0.309715	1.12639	1.27977	0	0.545043	1.71697	1.67158	0.489197
Sprom_anno1.g10961	GO:0005525, GO:0003723, GO:0003746, GO:0003924, GO:0006414, EC:3.6.1.15	2520.22	1681.45	1754.4	1413.83	1738.45	2914.51	3049.62	1176.72	1483.41	1639.52	1712.37	2071.98	2915.73	3111.36	1904.03	1391.73	831.266	2604.34	2573.62	3078.64
Sprom_anno1.g10962	GO:0005525, GO:0003723, GO:0003746, GO:0003924, GO:0006414, EC:3.6.1.15	2970.67	2563.25	2511.98	2054.79	3228.58	2467.12	3558.27	2297.4	2641.7	2234.39	2158.12	2376.76	2588.85	1889.18	3394.94	2038.5	2458.88	2245.98	1299.68	3363.72
Sprom_anno1.g10963	GO:0003676, GO:0008168, GO:0001510, GO:0009452, EC:2.1.1	0.426548	0.35696	0.394061	0.904399	0.103385	0.490886	0.772537	2.58954	0.224221	1.63597	0.31244	1.00323	0.424296	1.82031	0.598644	0.367344	0.255752	0.599724	0.729951	1.22259
Sprom_anno1.g10964	NA	2.28085	1.75595	1.19085	2.4658	1.02661	2.15934	4.09037	0.561192	8.58967	5.94999	1.94492	0.386524	1.94739	3.8681	1.20303	1.66421	0.531386	0.478862	3.30869	1.80057
Sprom_anno1.g10965	GO:0003676, GO:0005524	1.15772	1.09071	0.628029	1.18098	0.578784	1.24957	0.699463	2.17909	3.36266	1.17622	3.87678	1.63638	6.0906	6.74373	1.58206	1.79259	0.530461	1.37997	2.50871	2.32553
Sprom_anno1.g10966	GO:0016020	0.488031	0.792411	0.922696	0.767635	0.720312	1.11209	0	0.844445	2.44793	0.440705	0.38216	2.11207	0.341089	0.754238	2.68979	7.81998	0.278782	0.0805723	0.397399	0.144199
Sprom_anno1.g10967	NA	0.354943	7.94703	8.64143	7.64622	0.175301	3.88547	0.693111	1.20664	0.252364	1.27629	1.93403	1.31457	0	14.5895	0.320329	0.937562	0.201078	0.119471	1.53612	2.07952
Sprom_anno1.g10968	NA	0.998354	0.135146	0.118031	1.30877	1.22819	1.59255	1.22828	1.43825	4.64818	0.450666	0.976926	6.63471	1.27934	2.57115	0.458123	3.54133	0.570061	9.64456	19.5069	0.884567
Sprom_anno1.g10969	GO:0005879, GO:0005813, GO:0005814, GO:0030990, GO:0098590, GO:0035735, GO:0097712, GO:0035082, GO:1905349, GO:0061512	0.623332	0.702953	0.527172	0.970278	0.451723	3.07419	4.46516	1.94935	0.291374	0.555597	0.74812	1.13332	0.986111	1.24495	1.04241	0.629472	0.596673	0.327123	0.703621	0.573874
Sprom_anno1.g1097	NA	4.9648	3.59665	0.44965	1.90366	2.23362	0	0.851496	5.67467	1.86203	7.13407	2.05365	3.30079	0.844309	5.47084	3.7732	1.44822	1.96379	2.13571	3.36016	4.07767
Sprom_anno1.g10970	GO:0005634, GO:0016020, GO:0006355	0.356918	0.657959	0.322975	0.516688	0.0846355	0.125578	0.226054	2.28487	0.432867	0.670982	0.428289	1.68717	0.347268	1.27941	0.853838	0.522424	0.325307	0.226652	0.460272	0.532432
Sprom_anno1.g10971	GO:0016020	6.41718	2.45302	2.62372	21.8322	12.4728	14.8734	49.6242	2.73736	12.5173	2.20597	4.19619	20.3699	2.0806	4.04393	20.9345	5.50519	5.53495	0.658623	0.531802	1.14488
Sprom_anno1.g10972	GO:0006913, GO:0005634, GO:0048471, GO:0090630, GO:0003924, GO:0005096, GO:0016020, GO:0005829, GO:0031267	0.151978	0	0.144438	0.159552	0	0	0.297932	0.537009	0	0.547632	0	0.375534	0.709141	0	0.673739	0	5.18044	0	0.329385	0
Sprom_anno1.g10973	NA	12.4742	12.0523	36.7903	18.1795	36.3701	47.4904	41.6462	13.6001	22.0176	12.4155	20.9855	23.9649	23.9	14.9009	18.7569	24.4635	27.2979	52.4475	41.3463	21.835
Sprom_anno1.g10974	NA	0.963886	0.358784	0.314241	0.338879	1.27411	1.76114	4.30521	4.88018	2.24204	5.13733	1.9713	8.2801	3.01155	10.4826	4.44539	2.05505	3.20495	3.87845	2.4118	3.68695
Sprom_anno1.g10975	GO:0065008, GO:0070509, GO:1990542, GO:0097553, GO:0034704, GO:0098800, GO:0005509, GO:0051560, GO:0006851	0.181566	0.324341	0.226314	0.443085	0.770697	1.10215	0.360957	0.569872	0.0874807	0.659165	0.381665	0.299868	0.224848	1.2508	0.453784	0.505468	0.348932	0.278309	0.395819	0.722208
Sprom_anno1.g10976	GO:0120115, GO:0071013, GO:0071014, GO:0022618, GO:0016020, GO:0005682, GO:0005684, GO:0000974, GO:0005686, GO:0005688, GO:0000398	0.926837	1.17974	1.16117	1.48973	0.522824	0.811125	0.711419	1.6076	0.0517064	1.5562	1.35245	1.32562	2.3476	1.6965	1.21272	0.92796	0.288816	0.77115	0.895127	0.597875
Sprom_anno1.g10977	NA	1.33409	1.65359	4.31754	0	0	0	0	2.45302	0	0	0	1.5339	1.17971	0	0	0	0	0	0	0
Sprom_anno1.g10979	GO:0016787, EC:3	0.449413	1.93118	0.0702032	7.28981	1.17517	1.91009	9.06315	9.30061	6.699	0.543208	2.59388	1.76207	0.278487	0.618768	2.37553	7.67476	5.94644	0.541919	2.6102	8.65032
Sprom_anno1.g1098	NA	4.5961	2.14667	1.56351	3.62046	1.45793	0.898325	0.963556	3.73609	0.935406	2.36366	1.53552	3.64908	1.68577	4.72604	2.38025	1.73218	1.49082	1.63184	1.77748	3.08376
Sprom_anno1.g10980	NA	0.395953	0.190488	0.166142	0.186419	0.109285	0.0651489	0.142438	1.60933	5.48681	3.22595	0.915121	0.53448	0.16943	0.522869	0.62796	0.297272	1.3227	0.351414	0.429405	0.859142
Sprom_anno1.g10981	NA	0.44371	7.56418	2.34798	17.0413	0	0.809988	1.29109	4.95841	0.313553	0.397421	2.75001	0.547024	1.03812	0	5.13457	0	0	0.738524	1.43624	0
Sprom_anno1.g10983	GO:0005524, GO:0016020, GO:0004672, GO:0006468, EC:2.7.1	11.9475	44.4046	44.0087	28.647	77.4355	22.5011	8.00379	16.0055	141.309	2.13244	5.75157	0	0	0	9.37877	0.276149	37.8959	8.67718	2.84915	0.619772
Sprom_anno1.g10984	GO:0005524, GO:0004748, GO:1990204, GO:0009165, GO:0006260, GO:0005829, GO:1901137, EC:1.17.4.1	0	0	4.59375	1.37265	5.69264	1.51158	3.98753	1.0401	0	1.81251	1.56698	1.23278	0	0	2.79631	5.82074	0.831847	2.10958	28.4643	4.72161
Sprom_anno1.g10985	NA	0.833937	0.833577	0.415417	1.16267	0.108878	0.202472	0.33183	1.8352	0.321662	0.504799	1.14006	2.06624	0.516229	1.7239	1.46135	0.522096	0.384923	0.182534	0.303097	0.199181
Sprom_anno1.g10986	NA	1.09927	0.483277	0.552862	1.6032	0.650028	0.369997	0.876403	2.43525	0.267399	1.19698	0.857328	1.75711	1.45461	2.16051	0.931461	0.593712	0.455291	0.563263	0.837713	1.91301
Sprom_anno1.g10987	GO:0008253, GO:0009264, EC:3.1.3.5	2.2174	6.34922	1.88269	6.39114	0.436023	0.303108	0.656123	4.36404	2.70526	8.81835	4.69381	0.959924	3.51061	1.82864	7.76798	0.814514	1.90313	2.56015	4.33655	0.262521
Sprom_anno1.g10988	NA	3.97399	4.21852	5.03616	2.40599	2.90663	1.80741	1.99377	7.15943	1.44831	5.43753	2.04577	6.16388	4.5988	1.334	3.80054	2.0613	1.15615	1.94791	0	4.76538
Sprom_anno1.g10989	GO:0005634, GO:0016020, GO:0032991, GO:0071103, GO:0006334	0.149364	0.457695	0.370127	0.362185	0.279011	0.259944	0.449619	0.907294	0.108871	0.272496	0.237035	0.463344	0.529521	1.18308	0.542678	0.387375	0.521262	0.401444	0.468292	0.661618
Sprom_anno1.g1099	GO:0016020	0.338331	0.121894	0.178708	0	0.110896	0.102777	0.306443	0.463539	0.281398	1.22299	0	1.25535	1.15544	0.697469	0.737908	0.118384	0.387063	1.33951	1.22517	0.465
Sprom_anno1.g10990	NA	2.50332	5.67987	3.44463	14.3237	27.2062	29.3202	18.7563	0.286626	13.5143	3.72371	8.57117	13.6099	27.3612	65.088	1.162	11.796	0	0.647643	33.4474	12.5319
Sprom_anno1.g10991	NA	0.470047	1.21445	0.595951	2.28845	0.346542	1.03021	1.66153	0.245998	0.419057	3.32327	0	4.11491	3.74387	2.52082	1.98126	0	1.3024	2.48754	2.06451	0
Sprom_anno1.g10992	NA	3.26417	2.75243	4.76958	3.01983	3.06873	2.5461	2.97989	3.69465	2.61692	1.47072	3.19579	4.20206	2.53671	6.04745	3.82469	3.55874	7.129	4.39978	9.03006	7.45327
Sprom_anno1.g10994	GO:0016020	0	0	0	0	0	0.87951	10.6416	0	0.703932	0.612066	10.3533	0	0	0.941757	0	0.179604	0.562593	0.225584	1.28894	0
Sprom_anno1.g10995	GO:0004806, GO:0016042, EC:3.1.1.3	0.321295	0	0	0	0	0.293523	7.99538	0.697169	8.51974	1.14163	6.40671	0	0	0	0	0.342508	0	0.215469	0.344542	0
Sprom_anno1.g10996	GO:0016020, GO:0004806, GO:0016042, EC:3.1.1.3	1.75861	1.50394	1.06544	2.15963	2.10769	2.00105	2.62886	4.57882	6.24228	5.75398	8.47148	2.88769	1.83592	24.3706	3.64604	5.45249	1.82961	3.51863	5.13321	1.31502
Sprom_anno1.g10997	GO:0010628	0.470176	0.283945	0.463458	0.547934	0.399524	0.38716	0.128297	1.22146	1.29093	1.00459	1.2533	1.21171	1.09877	0.841526	0.678383	0.230229	0.305753	0.975794	0.692722	0.407133
Sprom_anno1.g10998	GO:0017119, GO:0015031, GO:0000139, GO:0006891, GO:0005773, GO:0005886	0	0	0	1.03641	0.968877	0	0	0	0.826188	0	0	2.46555	2.79451	4.11743	1.05708	4.81782	1.15615	0.833517	0	1.19694
Sprom_anno1.g10999	GO:1990904, GO:0030620, GO:0000398	1.31708	0.474288	1.44931	1.26533	0.323706	0.300058	1.29929	6.16913	0	1.7858	0.516358	2.17215	1.1097	2.94185	1.82197	0	2.26911	0.454306	0.987053	0.909754
Sprom_anno1.g11	GO:0060089, GO:0000160, GO:0032993, GO:0000976, GO:0005829, GO:0001216	0	0	0	0	0	0	0	0	0	0	0	0	0	0	0	0	0	0	0	0
Sprom_anno1.g110	GO:0005737, GO:0016020, GO:0043531, GO:0007018, GO:0008092, GO:0005875, GO:0043227	43.303	8.33017	9.08297	13.4429	1.48669	1.23467	1.86091	5.13276	2.09812	1.31037	3.58023	0.890536	0.489498	4.64626	1.45373	1.0886	4.22222	0.569699	1.24576	0.36005
Sprom_anno1.g1100	GO:0010508, GO:1904262, GO:0005515, GO:0003924, GO:0005096, GO:0032991, GO:0005774	7.31389	9.07204	9.24451	11.7391	5.91686	7.37207	7.61064	21.3216	4.202	4.76502	1.90097	10.3757	4.94916	3.81364	8.35651	1.63268	2.28896	0.980469	2.78453	4.99109
Sprom_anno1.g11000	GO:0030620, GO:0000398	2.33483	3.69354	10.4545	1.62626	11.4806	16.3619	10.0759	41.7934	0	6.66537	17.3541	34.2961	1.43095	7.71418	1.22521	28.3111	8.84589	1.59957	4.07454	2.57594
Sprom_anno1.g11001	GO:0005615	1.4063	1.69766	1.8609	2.93971	1.15407	1.15628	2.16954	8.15677	1.05138	3.38046	2.14912	3.93515	3.19958	10.039	3.5894	1.27668	3.8273	1.93457	2.96977	2.22478
Sprom_anno1.g11002	GO:0016020, GO:0140575, EC:1	0	4.79371	0.433315	3.3506	0.599438	6.79133	2.68139	9.37615	0.650666	1.91671	2.13527	6.57184	0.283657	3.12719	2.76538	10.7317	14.0009	0.402477	1.48223	0.536343
Sprom_anno1.g11003	GO:0016887, GO:0003777, GO:0007018, GO:0005875, GO:0005874, GO:0008017	1.37148	0.99923	1.0231	1.68244	1.29259	0.740728	0.664724	3.44756	0.753246	1.60948	1.10212	2.51078	1.71993	2.62375	1.75803	0.913101	1.36121	0.803958	1.03273	0.998697
Sprom_anno1.g11004	NA	1.0754	0.522945	0.866417	1.27746	0.287047	0.4005	0.584118	2.88779	0.212312	1.77633	1.6204	1.27194	1.17968	1.61728	1.3797	0.611628	0.790488	0.737833	0.959788	1.34406
Sprom_anno1.g11005	GO:0008374, GO:0046474, EC:2	0	0	0	0	0	0	0.335351	0	0	0.456586	0	0.310547	0.463391	1.55623	0.60026	0.186613	0.582489	0.325343	0.383434	0.283868
Sprom_anno1.g11006	NA	0	0	0	0	1.00358	0	0	1.9372	0	1.71856	0	2.3903	0	0	0	3.30794	3.1719	0.703475	2.12175	1.11492
Sprom_anno1.g11007	NA	14.4316	14.2108	18.3245	22.6426	8.37396	18.9714	60.4009	6.05701	5.87232	0.623644	8.07537	3.0188	0.329786	4.29652	15.6929	19.9032	29.1181	9.46234	22.9774	23.7327
Sprom_anno1.g11008	GO:0016491, GO:0046872, GO:0016020, EC:1	29.2001	29.4894	44.1615	37.9475	23.4457	43.3372	31.9533	150.907	104.106	50.774	118.048	31.7837	31.5761	31.5511	93.2722	88.7901	115.357	17.2761	0.893164	18.9807
Sprom_anno1.g11009	GO:0004722, GO:0005847, GO:0006470, GO:0016020, GO:0006378, GO:0006357, EC:3.1.3.16	46.4157	47.3763	59.2458	25.4829	31.3189	29.2244	35.1125	41.3271	61.9213	20.6546	38.3492	35.0352	30.5546	28.9994	12.4411	24.631	25.0664	27.0822	39.4006	25.5977
Sprom_anno1.g1101	NA	1.43367	1.30419	0.738885	2.09977	0.982014	0.938652	2.16005	3.61251	0.486214	1.57597	1.5513	4.64301	1.95874	5.26933	1.98627	0.798374	2.45188	1.67741	3.19465	3.93864
Sprom_anno1.g11010	GO:0019901, GO:0003735, GO:0030295, GO:0002181, GO:0043021, GO:0004672, GO:0022625, GO:0006414	54.205	24.6627	23.9159	23.8855	38.865	83.7956	29.8024	12.3665	40.4416	87.1942	30.8048	66.6159	38.4161	66.5619	26.4124	61.8805	24.8882	58.2743	113.319	90.4099
Sprom_anno1.g11011	NA	17.3432	33.0719	5.75672	5.44907	27.6242	4.84171	19.5058	9.81208	54.6096	79.8382	86.434	26.0763	73.1418	0	1.98304	1.44488	1.36153	81.4933	107.65	2.90356
Sprom_anno1.g11012	GO:0015698, GO:0071705, GO:0015112, GO:0055085, GO:0008509, GO:0022853, GO:0015291, GO:0006820, GO:0005886	0.21733	3.75592	0	0.569406	0.534103	1.58437	0	0.503568	3.58838	0	0.511284	0.672067	0.809503	0.896231	0.200499	0.684112	0.124394	0.215037	0.708485	0.386083
Sprom_anno1.g11013	GO:0000166, GO:0006091, GO:0006739, GO:1902600, GO:0008746, GO:0005743, EC:1.6.1.1	2.81342	3.84435	9.75324	2.17332	1.77577	4.45402	9.89404	11.5017	6.12671	4.10684	3.80152	1.01735	4.67391	7.76428	5.32859	6.98346	7.33378	7.69961	0.832226	4.92016
Sprom_anno1.g11014	NA	1.74423	1.239	0.209213	1.19309	1.2944	1.40455	2.36928	0.866877	1.88748	1.54847	0.286766	4.71637	3.26881	4.45873	2.76049	0.350419	1.47895	2.88964	4.3656	5.35391
Sprom_anno1.g11015	NA	1.32229	3.20013	3.87836	2.68195	0.810849	3.76387	1.47362	2.51065	3.21533	2.69534	3.11952	3.88749	9.83667	1.87678	3.22953	1.03773	1.04474	2.50207	0.809588	3.93103
Sprom_anno1.g11016	GO:0016491, EC:1	32.8291	33.6377	42.6203	35.3369	120.078	360.664	157.895	24.1699	14.1955	23.2264	43.8027	357.652	372.063	151.158	50.9337	12.4085	33.7513	67.6498	6.01363	61.5676
Sprom_anno1.g11017	GO:0019153, GO:0005737, GO:0034599, GO:0008794, EC:1.20.4.1, EC:1.8.4.2	55.4594	44.3912	65.4823	76.5806	41.9285	88.4582	31.7344	14.6908	38.1315	10.9019	31.0675	12.4189	45.9432	38.7744	18.6254	13.7139	23.8284	24.8439	5.26297	34.8805
Sprom_anno1.g11018	GO:0045272, GO:0005747, GO:0046872, GO:0006120, GO:0016651, GO:0051537, GO:0015986, GO:0015985, EC:1	154.917	173.905	252.505	192.497	60.1616	74.1717	265.34	182.387	72.4046	150.543	88.6277	96.9625	31.6954	56.8999	217.465	66.4077	99.676	69.5361	21.697	132.607
Sprom_anno1.g11019	GO:0003735, GO:0022627, GO:0003729, GO:0006412	1531.51	1101.85	1783.99	770.943	881.685	1925.47	921.749	298.059	602.936	582.591	302.68	1370.17	2734.08	1293.43	441.933	578.25	222.17	2222.1	2840.3	1380.34
Sprom_anno1.g1102	NA	1.31334	4.3101	3.23028	3.74719	8.15933	14.0366	26.3389	41.5368	8.25926	38.7604	65.6517	18.9862	13.327	16.9571	12.1526	10.7142	1.4857	6.9767	7.50585	5.04829
Sprom_anno1.g11020	GO:0004089, GO:0008270, EC:4.2.1.1	707.64	1056.38	1054.54	511.194	330.842	775.994	238.056	376.587	146.859	85.9129	239.355	129.441	211.432	366.998	387.655	522.157	256.666	1070.66	163.104	508.509
Sprom_anno1.g11021	GO:0005746, GO:0008177, GO:1990204, GO:0098800, GO:0050660, GO:0009055, GO:0098803, GO:0006121, GO:0006099, GO:0005886, GO:0015986, GO:0015985, EC:1.3.5.1	5.85956	8.30812	2.95205	5.70699	2.70044	23.694	15.5393	14.0781	6.89491	10.7434	20.2034	1.28095	11.2562	49.7529	16.1686	37.8307	1.5905	47.5375	40.3338	23.4558
Sprom_anno1.g11022	GO:0016020	46.9249	39.1455	36.4455	34.4067	69.2065	1.22925	70.1607	57.7221	59.1814	6.36278	38.2162	0.643927	0.321201	0.788266	25.2076	33.6763	36.08	0.181598	0.907467	1.12034
Sprom_anno1.g11023	GO:0036211, GO:0008171, GO:0008276, GO:0005737, GO:0008757, GO:0032259, EC:2.1.1	0.11239	0.607345	1.27269	0.117804	0	0.102424	0.44331	3.6414	8.06406	0.609419	0.704799	0.139006	0.104678	0.695091	1.65697	0.235947	0	0.370799	0.366299	1.06423
Sprom_anno1.g11025	GO:0005524, GO:0003723, GO:0004386, GO:0005622	0.409818	1.3748	0.757968	0.855037	0.162691	1.6459	0	1.96826	0.298715	0.606337	0.975546	1.93641	0.189701	0.875402	0.391931	0	1.43074	0.246683	0.593143	1.16056
Sprom_anno1.g11026	NA	2.87312	2.3652	3.3292	7.98942	6.68068	11.7334	0.851624	2.11659	7.37166	13.9749	1.65603	8.65914	3.85271	4.81785	2.12507	0.769252	10.1477	3.53753	2.4572	6.73871
Sprom_anno1.g11027	NA	2.31645	0.370063	4.53782	4.88659	6.89028	9.67358	17.0804	1.43212	0.461275	1.76217	2.02844	2.84169	1.55107	6.74298	6.84873	1.05842	0.366224	4.88619	1.06391	46.2666
Sprom_anno1.g11028	NA	0.583833	0.568194	0.346856	0.776895	0.519619	0.386572	0.633824	13.1511	3.0719	7.42308	4.01973	2.10424	0.886973	1.75568	0.698135	3.26187	0.723303	0.801426	0.752453	0.760913
Sprom_anno1.g11029	GO:0030990, GO:0098590, GO:1905515, GO:0035735, GO:0097712, GO:0035082, GO:1905349, GO:0035869, GO:0061512	0.296445	0.224999	0.112657	0.168705	0.117964	0.151162	0.166632	0.608421	0.0790737	0.428288	0.400845	0.361157	0.321859	0.815536	0.488619	0.455098	0.241556	0.286625	0.407102	0.573878
Sprom_anno1.g1103	NA	2.03262	2.32942	2.13807	1.9851	0.43086	1.33351	1.46568	5.51469	0.946838	2.07015	1.86302	2.37205	1.32408	2.70545	2.79945	0.697594	1.68174	0.848752	1.43653	1.50728
Sprom_anno1.g11030	GO:0003942, GO:0046983, GO:0051287, GO:0006526, EC:1.2.1.38	47.1214	51.6374	62.7158	43.1424	42.5036	36.6172	86.2032	83.8975	93.5313	50.9935	24.4904	22.1083	35.3584	30.4704	101.819	48.97	82.2245	21.4312	9.81613	10.9322
Sprom_anno1.g11032	NA	1.88863	1.2727	1.09933	2.70849	1.40502	1.32768	0.789797	2.72827	4.36864	2.32282	3.55016	1.77386	5.02903	4.07447	2.3062	0.992036	1.73825	0.780526	1.21035	1.47529
Sprom_anno1.g11033	GO:0005794, GO:0003924, GO:0005525, EC:3.6.1.15	5.61357	0.371131	0.324388	1.07222	0.335877	0	1.3302	5.02364	0	0.612066	1.59024	1.2603	0.953167	1.74864	0.923257	0.179604	0	0.902336	1.6572	0.798204
Sprom_anno1.g11034	GO:0005891, GO:0005245	20.6425	22.057	13.6938	4.46651	7.84342	14.4746	5.66143	10.8957	25.2975	6.56879	46.0166	13.0055	13.7724	19.4931	23.6925	43.8381	15.1186	27.0404	9.5053	15.7877
Sprom_anno1.g11035	NA	1.28398	1.37947	0.559117	1.46547	0.965412	0.508468	0.274108	3.55901	0.222299	1.3663	1.37205	0.895532	1.34413	1.49646	1.91564	0.706643	0.692254	0.642702	1.35183	0.801987
Sprom_anno1.g11036	GO:0031071, GO:0030170, GO:0044571, GO:0046872, GO:0005739, GO:0016020, GO:0005829, GO:0051536, EC:2.8.1.7	88.6841	197.866	222.755	89.1239	119.5	569.753	580.19	240.763	247.755	143.543	144.904	156.546	260.176	199.862	497.044	204.712	157.107	417.228	108.65	131.538
Sprom_anno1.g11037	GO:0006527, GO:0050155, GO:0030170, GO:0006536, GO:0042802, GO:0005737, GO:0055129, GO:0004587, EC:2.6.1.13	0.936727	0	0	0	0	0	0	9.00045	0	1.70894	7.43273	10.461	0	1.55507	1.79168	0.971757	0	4.2854	1.02503	0.696595
Sprom_anno1.g11038	NA	0.843766	0.981006	0.371579	1.69932	0.235115	0.402036	0.322528	2.12331	0.292872	1.46601	1.54346	0.747838	0.482757	2.89517	0.537944	0.708635	1.0172	0.367637	1.09916	0.662919
Sprom_anno1.g1104	GO:0005524, GO:0005737, GO:0004639, GO:0006189, GO:0016831, EC:4.1.1, EC:6.3.2.6	56.9564	134.741	108.43	153.084	179.556	156.489	99.5195	60.4771	119.011	81.8446	96.853	103.393	217.169	153.68	116.748	239.415	158.504	106.119	105.005	136.175
Sprom_anno1.g11040	GO:0004672, GO:0016310, GO:0005488, EC:2.7.1	0.290972	0.403805	0.167877	0.297076	0.450038	1.0651	0.260668	1.89687	0.285574	0.357167	0.723729	0.314443	0.549685	1.69904	0.35424	0.314699	0.414614	0.344955	0.245048	0.827624
Sprom_anno1.g11041	NA	1.90295	0.735756	0.52893	2.36548	0.81011	0.895255	0.681955	2.68103	0.951605	1.68546	1.35091	1.66336	0.965051	1.34825	2.12854	5.02042	4.16444	0.647366	0.851076	0.733157
Sprom_anno1.g11042	GO:0004674, GO:0018105, GO:0018107, EC:2.7	0.8857	8.31256	4.87391	9.9023	129.66	99.6213	91.9344	1.90283	49.5978	5.85896	12.433	9.13552	6.60907	15.6637	3.3543	0.521696	4.73312	23.5662	17.425	35.049
Sprom_anno1.g11043	NA	0.151618	0.216329	0.235807	0.10567	0.247348	0.230052	0.704401	0.596817	0.0731537	0.367264	0.0797644	0.563578	0.0938302	0.417997	0.285142	0.368947	0.350182	0.165862	0.440992	0.664438
Sprom_anno1.g11044	NA	0.446906	0.34421	0.303055	0.579881	0.207377	0.133788	0.817592	0.975748	0.142575	0.297659	0.142939	0.29319	0.423879	1.01512	0.767294	0.176923	0.293489	0.21385	0.294932	0.471181
Sprom_anno1.g11045	GO:0016020, GO:0016787, EC:3	0.267469	0.350937	0.342321	0.487416	0.355409	0.208226	0.930205	1.21262	0.549862	0.510447	0.600664	1.03731	0.520393	1.4322	0.639554	0.285381	0.466526	0.322461	0.721813	0.544576
Sprom_anno1.g11046	NA	3.53425	1.43514	7.22755	1.69439	7.32611	5.87047	9.84047	16.7321	8.07133	7.9914	4.92824	5.91436	14.4554	3.27581	18.8929	2.74007	6.40991	1.29282	1.37817	12.9043
Sprom_anno1.g11048	NA	0.243318	1.10838	1.3861	0.390775	0.835265	3.47787	1.70629	4.64933	0.521974	0.163761	0.603891	0.410444	0.333795	0.62327	2.79942	0.281151	0.120929	1.39462	0.254428	3.35895
Sprom_anno1.g11049	GO:0000166, GO:0004672, GO:0016310, EC:2.7.1	0.168625	0.630717	0.314236	0.176222	2.72175	3.1466	8.15251	8.18707	13.9288	2.83567	1.1321	0.208983	0.156463	0.697609	1.98757	0.175703	0.194979	0.110601	0.414048	0.201804
Sprom_anno1.g1105	GO:0016020	124.02	194.118	192.028	214.713	809.345	617.919	859.157	326.277	63.4306	134.267	102.217	834.527	1160.96	1287.67	829.846	1025.49	111.086	959.821	3211.81	1137.04
Sprom_anno1.g11050	GO:0042273, GO:0016020, GO:0005730	25.8692	37.7871	22.5587	20.9853	183.641	138.214	212.995	33.6732	32.4087	29.3199	31.1272	77.5872	49.4691	149.7	40.2214	36.6183	18.3432	54.4084	93.568	115.422
Sprom_anno1.g11051	NA	0.602101	1.73194	0.377955	1.89234	0.394345	0	0.198276	3.26409	0.28849	1.45247	0.630112	1.86237	0.373613	0.827981	1.11395	0.631211	1.72528	1.25679	2.40028	0.357004
Sprom_anno1.g11053	GO:0055085, GO:0022857, GO:0016020	0	0	0	0	0	0	0	0	0.352863	0	0	0	0	0	0	4.09883	0	0	0	0
Sprom_anno1.g11054	GO:0140096, GO:0018193, GO:0016409, GO:0005794, GO:0018345, GO:0005783, GO:0044249, GO:0006612, GO:0005773, GO:0005886, EC:2.3	0.466144	0.494826	0.0930216	0.391094	0.15153	0.141338	0.311821	0.746483	0.0943915	0.355717	0	0.272213	0.287698	0.616053	0	0.204766	0.301181	0.386513	0.268707	0.444096
Sprom_anno1.g11055	GO:0005524, GO:0005737, GO:0006542, GO:0004356, EC:6.3.1.2	24.3639	6.89324	5.84867	4.28303	6.98262	13.9324	21.472	12.6493	20.7389	13.8485	12.5781	3.74175	10.3391	3.11979	2.80714	13.4073	17.764	6.90947	2.22517	0.528174
Sprom_anno1.g11056	NA	0.832971	0.559469	1.00405	1.22456	0.542775	0.617692	0.554534	3.52044	0.179115	4.04201	0.683126	1.18565	1.0299	1.46855	1.51843	1.09166	1.21494	0.283017	0.673841	0.998647
Sprom_anno1.g11057	GO:0005789, GO:0016900, GO:0018193, GO:0048038, GO:0047057, GO:0042373, EC:1.17.4.4, EC:1.1.4	4.93459	2.90364	5.36739	17.1381	4.31681	26.7766	20.6416	5.0844	1.22012	2.58501	10.7191	16.7719	2.72008	51.5986	5.0644	0.927314	14.87	1.74848	2.49526	17.7301
Sprom_anno1.g11058	NA	0.41366	0.877415	0	0.214044	0.0662906	0.125783	0	2.40527	3.90197	0.24954	1.59832	3.07695	4.41125	0.144384	0.38574	2.75598	0.0779091	0.179056	0.515857	0.451794
Sprom_anno1.g11059	NA	0	0	0.50218	0	6.58474	3.08582	0	3.8131	6.72158	1.02547	5.69151	2.40963	1.8982	1.53798	0.979827	1.06335	0.596182	6.38171	6.82211	1.6082
Sprom_anno1.g1106	GO:0051015, GO:0030833, GO:0005737, GO:0034314, GO:0005885	13.2347	34.2859	28.7338	27.3269	14.6912	20.5444	29.6024	19.2683	10.0433	40.156	8.57497	44.3101	10.9088	73.1043	50.2423	52.0596	27.2255	10.0777	15.0965	4.5921
Sprom_anno1.g11060	GO:0016853, EC:5	0	0	0	0	0	0	0	0	0	0	0	0	0	0	0	0	0	0	0	0
Sprom_anno1.g11061	GO:0016491, EC:1	0	0	0	0	0	0	0	0	0	0	0	0	0	0	0	0	0	0	0	0
Sprom_anno1.g11062	NA	0	0	0	0	0	0	0	0	0	0	0	0	0	0	0	0	0	0	0	0
Sprom_anno1.g11063	GO:0003700, GO:0045892, GO:0045893, GO:0046278, GO:0000976	0	0	0	0	0	0	0	0	0	0	0	0	0	0	0	0	0	0	0	0
Sprom_anno1.g11064	GO:0042597, GO:0008643	0	0	0	0	0	0	0	0	0	0	0	0.303851	0	0	0	0	0	0	0	0
Sprom_anno1.g11065	NA	1.0263	1.12936	0	1.30148	0.814038	2.62994	0	1.84059	3.49772	0	1.27698	0	0.385363	3.79604	0	0.653827	0.928888	0.823287	0	0
Sprom_anno1.g11066	NA	0.44371	0.488012	0.213453	0.466886	0.219648	0	0.860728	0	0.940658	0.397421	0.343751	0	0	0.90986	0	0.470475	0	0	0.478747	0.258193
Sprom_anno1.g11067	NA	0.687072	1.43443	1.5854	1.22463	0.82587	0.912243	0.954098	1.15834	0.443736	2.67368	0.441719	2.71121	1.73618	1.79617	1.37563	1.61666	0.93488	1.87902	1.63496	0.869015
Sprom_anno1.g11068	GO:0016020	0	0.128065	0.25406	0	0	0.0544039	0.356395	1.95798	0.172748	0.325399	0	0	0	0.617445	0.112027	0	0	0.313989	0	0
Sprom_anno1.g11069	GO:0036211, GO:0009100, GO:1901136, GO:0005783, GO:0004553, GO:0030433, GO:1901700, GO:0044248, GO:0005773, GO:0005886	1.62421	2.05422	2.94607	3.23979	0.893514	7.5882	2.5874	1.5229	1.64475	1.13195	1.2555	1.62758	2.6218	1.99892	1.50237	2.97811	1.86644	4.93386	1.00315	0.945515
Sprom_anno1.g1107	NA	0.372562	0.463824	0.242578	0.484558	0.103808	0	0.28963	0.255695	0.0420969	0.158313	0.137609	0.528333	0.0985458	0.441268	0.1018	0.220854	0.433557	0.208644	0.174722	0.448854
Sprom_anno1.g11070	GO:0004832, GO:0005524, GO:0006438, GO:0106074, GO:0002161, GO:0005829, GO:0006414, EC:6.1.1.9, EC:3.1.1	4.5861	0.806316	2.11669	2.30663	0	3.40827	0.894246	0	2.24974	2.59221	3.074	0.689471	0.776956	0.841621	0.849878	2.71477	11.4459	0.275813	0.369863	0
Sprom_anno1.g11071	GO:0018209, GO:0005737, GO:0016020, GO:0004674, GO:0018107	0.886341	0.574127	0.618226	1.32266	1.23768	0.316902	1.13784	2.25703	0.643174	1.03677	0.750936	1.84442	1.26228	1.96536	1.19815	0.494211	1.02649	0.518597	1.00249	1.0625
Sprom_anno1.g11072	GO:0018209, GO:0005737, GO:0016020, GO:0004674, GO:0018107	0.374111	0	0.249838	0.743486	0	0.256369	0	0.794296	0	1.1728	0.61585	1.00453	0	0.557877	0.755441	0.747987	0	0.218973	0.196254	0.359064
Sprom_anno1.g11075	NA	5.66468	3.96711	4.7148	5.91444	2.05023	2.46438	3.06895	8.66206	3.37794	4.27398	3.20323	8.66924	3.86401	8.5511	11.7812	6.35739	0.950306	3.6206	3.10718	6.66482
Sprom_anno1.g11077	NA	1.47103	1.24616	1.14112	1.42924	0.415996	0.5099	1.03096	3.63369	0.618869	1.80775	1.70727	2.52929	2.09832	3.24857	1.36161	0.815737	1.35301	0.693565	1.05315	1.42613
Sprom_anno1.g11078	GO:0000139, GO:0016758, GO:0006486, EC:2.4.1	5.23947	8.59089	12.385	8.90238	7.48137	14.0126	8.90533	29.3501	14.9224	6.04629	20.2336	25.6263	32.9386	18.3909	11.0705	14.9735	16.2511	14.5133	24.698	22.6856
Sprom_anno1.g11079	GO:0003723, GO:0010628, GO:0048024, GO:0016020, GO:0005681, GO:1903313	35.1178	25.5778	32.2188	9.13711	20.6274	23.6718	23.0451	18.4865	17.2123	19.8054	7.38838	17.9206	27.6434	50.2663	2.49986	14.3228	8.68186	9.80611	21.8396	21.1921
Sprom_anno1.g1108	NA	1.64972	3.05682	2.20022	1.73276	1.13972	0.902858	3.55037	4.88006	0.705004	4.45386	2.31466	4.8898	3.69671	5.08889	2.3916	2.08918	2.43447	2.29619	3.03676	3.67992
Sprom_anno1.g11080	GO:0005634, GO:0005737, GO:0016020, GO:0019773, GO:0006511, GO:0016787, EC:3	38.4338	34.7081	14.1756	27.2439	8.84779	18.9878	15.3637	7.29904	4.79369	14.7051	14.7368	23.5384	25.7111	1.64696	17.1475	10.6417	2.54674	18.6729	4.68318	37.0653
Sprom_anno1.g11081	NA	9.22732	5.43047	1.49796	7.05231	1.42779	8.77232	9.59055	2.72837	3.01843	14.2728	2.2685	30.9601	3.07237	4.88692	5.06955	3.74321	2.85716	0.348492	2.43144	6.84434
Sprom_anno1.g11082	GO:0016020	11.0275	14.3709	0.349632	9.7547	43.0258	17.5484	64.4099	26.7555	16.8091	19.5346	9.79052	3.92183	0.999992	1.44688	15.8438	0.759305	35.2948	1.43491	3.04494	39.8228
Sprom_anno1.g11083	GO:0016403, GO:0009064, GO:0031328, GO:0044271, GO:0051173, GO:0036094, EC:3.5.3.18	6.01982	11.737	20.1024	21.1163	5.80545	8.06107	29.2323	18.3044	6.50517	0	0	7.54743	6.08352	0	22.8384	19.5793	7.10163	2.89658	1.01442	1.03358
Sprom_anno1.g11084	GO:0000808, GO:0006271, GO:0043596, GO:0000811, GO:0006289, GO:0009411, GO:0000731, GO:0042555, GO:0097373, GO:0008622, GO:0071482, GO:0005656, GO:0003887, GO:0016020, GO:0033202, GO:0030894	7.95828	9.15384	7.33026	6.46556	3.05349	4.06335	4.81553	19.9174	9.8803	6.8364	5.68406	7.52795	3.14525	17.5643	11.3141	18.6803	3.59986	2.64779	5.16013	3.08325
Sprom_anno1.g11085	GO:0016787, GO:0097159, GO:1901363, GO:0090304, EC:3	0	0.763934	3.6806	2.51896	1.01458	4.36296	1.95405	0	0	0	0	8.78311	1.91814	8.33423	0.586716	3.63796	0	1.37465	2.19222	8.98002
Sprom_anno1.g11086	GO:0000166, GO:0090305, GO:0005634, GO:0003723, GO:0046872, GO:0000956, GO:0004518, GO:0016020, GO:0005829, GO:0016462, GO:0110154, GO:0140098, EC:3.1	9.52824	12.8512	13.3272	3.08331	1.27281	18.333	21.0944	17.1214	17.3741	10.8387	5.52942	1.69303	18.7401	1.93955	16.8803	5.80282	8.20316	1.78603	1.40527	16.7653
Sprom_anno1.g11087	GO:0005524, GO:0004672, GO:0006468, EC:2.7.1	0	0	0	0	0	0.0940277	0	0.837808	0	0	0.485822	0.255329	0	0	0	0.324643	0	0	0	0.244636
Sprom_anno1.g11089	NA	20.0979	53.865	69.8083	45.8271	31.8815	32.6857	35.6333	67.6381	19.1848	25.7148	36.7807	30.6872	23.2608	96.8176	22.8338	54.7682	146.064	28.5677	37.6276	44.3886
Sprom_anno1.g1109	GO:0005524, GO:0004672, GO:0007166, GO:0006468, EC:2.7.1	1.73584	0	0.431509	0.915292	0	0	0	0	0	0	0	0	0	2.63325	0	1.85556	0.473124	0	0	1.47318
Sprom_anno1.g11090	NA	13.9877	16.9858	28.4388	45.3486	12.5309	15.477	13.4779	35.5606	32.8733	25.9176	18.2515	29.7961	37.7978	19.2569	23.6106	42.6274	11.7215	13.1222	67.4371	28.6066
Sprom_anno1.g11091	NA	2.58476	2.5611	4.81598	3.14973	5.28914	8.1809	1.82897	9.85868	8.1277	8.85426	5.61069	9.9235	0.49464	7.71039	1.74284	7.48963	16.1475	5.50535	2.86554	3.0014
Sprom_anno1.g11092	GO:0005634, GO:0090148, GO:0005813, GO:0005737, GO:0005814, GO:0016020, GO:0032465, GO:0140014, GO:0000922, GO:0016740, EC:2	0.901472	0.684085	0.881291	1.07474	0.360362	0.164004	0.465786	2.84578	0.725453	1.50185	1.30795	1.21446	1.36094	0.9618	4.1209	5.09962	1.00709	1.00888	0.789124	0.962955
Sprom_anno1.g11093	NA	16.7987	20.2667	31.6072	12.0412	13.0214	16.024	14.5089	17.232	12.4639	32.5687	11.5739	26.1473	6.60257	15.29	13.0383	22.8186	5.39602	1.01433	3.50814	16.2945
Sprom_anno1.g11094	GO:0110165	3.72488	7.73338	5.28105	5.33038	8.99002	10.0716	4.93188	4.18737	5.31175	0.609774	2.58442	7.65541	3.93514	12.811	4.04096	9.28992	2.64596	6.0646	0.897263	8.28632
Sprom_anno1.g11095	GO:0005737, GO:0016020, GO:0007018, GO:0008092, GO:0005875, GO:0043227	1.67139	0.176138	0.724057	0.222221	0	0.194417	0.479022	0.511013	4.7668	0.342904	1.22966	0.904905	0.287244	1.07185	1.98026	0.146886	0.120357	0.135186	1.27997	0.623015
Sprom_anno1.g11096	NA	0.638877	0.719915	0.396379	1.74284	0.451147	0.646089	0.495849	3.11719	0.772254	1.16211	1.00996	2.28781	1.0864	1.98293	1.14045	0.369571	0.328653	0.535134	0.620007	1.31817
Sprom_anno1.g11097	GO:0003676, GO:0034470, GO:0001510, GO:0008170, GO:0005737, GO:0008175, GO:0016020, GO:0008757, EC:2.1.1	3.79372	4.18997	7.88728	6.39781	1.94359	0.341996	2.08933	1.83157	3.96639	0.565722	3.12938	3.2536	4.39054	1.7883	9.55305	13.0289	3.97209	0.064226	1.14931	3.34772
Sprom_anno1.g11098	GO:0016020	0	0	0	0	0	0.391702	0	0	0	0	0	0	0	0	0	0	0.467441	0	0.91269	0
Sprom_anno1.g11099	GO:0006281, GO:0000076, GO:0140513, GO:0016020, GO:0140014, GO:0051329, GO:0071214, GO:0031573, GO:0010212, GO:0000794	0.644287	1.34888	0.772451	1.39758	0.218128	0.354928	0.419072	1.00324	0.304423	0.761946	1.15548	0	0	3.10827	1.56824	0.581098	0.729039	0.136478	3.53739	0.199517
Sprom_anno1.g1110	NA	41.2336	38.1695	60.6203	93.041	62.0529	50.3995	7.95955	8.15459	13.6212	34.2405	23.1018	24.8129	39.5973	134.372	15.4797	50.7599	45.2921	41.739	9.45993	43.9654
Sprom_anno1.g11100	GO:0016020, GO:0003755, EC:5.2.1.8	2.98119	9.49383	4.96448	5.60147	7.56322	7.59331	3.58959	17.1855	11.3045	2.17501	0.946202	5.1788	12.7097	1.23567	5.70081	4.94969	0.693992	19.0977	20.2211	10.0567
Sprom_anno1.g11102	NA	0	0.0660279	0.172714	0.0582325	0	0.0565591	0	0.393912	0.0805511	0.505653	0.175689	0.41395	0.057681	0.902417	0.418224	0.174329	0.0723192	0.109708	0.408022	0.199517
Sprom_anno1.g11103	GO:0070063, GO:0010075, GO:0005689, GO:0009793, GO:0048026, GO:0016020, GO:0003729, GO:0005730, GO:0006357	0.12833	0.272467	0.534072	0.535558	0.187759	0.30828	0.128765	0.462375	0.467714	0.879029	0.305365	0.955423	0.415901	0.66499	1.18359	0.453959	0.373369	0.20969	0.316635	0.0773037
Sprom_anno1.g11104	NA	0.880208	0.628759	0.548387	0.859139	2.81617	2.61803	0.233383	1.65861	0.169682	0.639206	1.01785	2.18069	0.708451	2.91084	0.770428	2.57246	0.947545	0.423969	2.55881	1.1207
Sprom_anno1.g11105	GO:0005634, GO:0005737, GO:0016020	0.881002	0.237955	0.207754	0.923347	0.43307	0.100356	0.434527	0.255046	0.790403	0.597249	0	2.0432	1.02555	1.36231	0.609289	0.115568	0.882262	0.72651	1.43587	1.82551
Sprom_anno1.g11106	NA	1.32523	3.9054	2.89699	3.93486	4.39232	3.45241	5.66103	9.59068	3.73647	4.82498	3.70084	2.57752	0.722693	1.23722	8.52368	12.4337	5.27095	0.69782	0.709674	3.4295
Sprom_anno1.g11107	NA	29.9492	32.6311	38.051	57.2121	46.0143	24.135	16.2015	189.894	95.8507	94.6567	37.8497	78.0761	16.5566	34.3115	53.9583	80.8283	136.394	29.1213	1.91991	56.9987
Sprom_anno1.g11108	NA	2.24503	5.13274	6.58113	4.62258	2.48505	6.6614	6.75429	13.245	1.25406	13.2643	2.73666	7.44296	1.88456	1.9446	2.29869	10.5222	4.1678	4.33369	0.946545	4.57164
Sprom_anno1.g11109	GO:0003824	4.27027	1.58482	7.38156	14.2012	9.60416	4.22593	11.7733	10.1333	13.4636	29.0865	33.2479	26.7027	0.568481	1.00565	0.672447	4.99966	0.418173	10.2327	0.397399	0.865191
Sprom_anno1.g1111	GO:0000166, GO:0016020, GO:0004672, GO:0016310, EC:2.7	0.776018	0.612145	0.40807	0.528711	0.0989553	0.122831	0.673548	1.28214	0.19581	0.736579	0.373433	1.3384	0.751012	1.0473	1.21237	0.386376	0.273439	0.508624	0.552606	1.21297
Sprom_anno1.g11110	NA	1.71183	0	0	7.81158	1.12532	1.0439	0	0	0.77698	2.97747	0	2.76105	2.65599	4.57447	0.930386	0.611258	1.22408	0.387869	1.20582	0
Sprom_anno1.g11111	GO:0016740, EC:2	0.272674	0.391575	0.0854359	0.0951823	0.356926	0.0828018	0.359697	1.05914	0.130821	0.49372	0.571301	1.68729	1.09923	1.31299	1.34943	0.571146	0.521627	0.239454	1.18655	1.07944
Sprom_anno1.g11112	GO:0016020	0.66522	3.83349	0.209188	2.67266	2.72514	3.53626	1.09354	4.10734	0.636533	0.801669	6.95379	2.05698	7.12447	3.42869	2.0442	8.8433	2.15689	0.292588	0.963677	1.70639
Sprom_anno1.g11113	NA	1.3976	1.34308	3.44632	0.538817	0.144245	0.468941	0.583759	2.24133	0.424516	0.800275	1.04224	1.36619	0.341835	1.36733	1.64747	0.692076	0.592554	0.532131	0.881228	1.05116
Sprom_anno1.g11114	NA	0.260231	6.07797	7.46155	7.60231	2.00856	11.3613	11.4883	10.6259	24.6601	8.54468	8.25974	13.8834	0.722988	0.529072	20.903	3.21471	16.2281	8.84437	7.40363	0
Sprom_anno1.g11115	GO:0055085, GO:0015562, GO:0016491, GO:0008324, GO:0005886, EC:1	0	0.757869	0	0	0	0.883816	0	1.0633	0	0	0	0	0	0	1.05836	0.427917	0	0.538779	0	0
Sprom_anno1.g11116	GO:0070509, GO:0005216, GO:0051480, GO:0051649, GO:0015318, GO:0060402, GO:0005886	0.764338	0.683172	0.618342	1.22411	0.578122	0.485103	0.909473	1.73121	1.7193	0.808013	0.634659	0.794131	1.05139	1.53134	1.91761	0.359785	0.775756	0.629764	0.528394	0.642379
Sprom_anno1.g11117	GO:0016887, GO:0006281, GO:0005634, GO:0005524, GO:0003677, GO:0003689, GO:0006261, GO:0016020, GO:0071897, GO:0005663, EC:3.6.1.15	30.7626	12.3247	20.1356	41.7979	30.2981	16.6329	18.0529	17.4261	0.423125	16.4117	18.4219	10.0834	87.9282	27.0685	7.76924	46.3938	12.8348	13.1549	7.30357	1.04889
Sprom_anno1.g11118	GO:0003676	0.260962	0.216723	0	0	0.272306	0	0	0.44541	0	0	0.614513	8.23734	0.51684	1.28707	0	0.837448	0	0	0.213734	0.656396
Sprom_anno1.g11119	GO:0003676	0.12821	0	0.364006	0	0	0.233744	0	0	0	0.462873	0.20066	8.85079	8.62513	10.3646	0.470145	0.134794	0.439025	0.931848	0	1.5138
Sprom_anno1.g1112	GO:0005524, GO:0016020, GO:0004672, GO:0006468, EC:2.7.1	1.4292	1.52623	0.840367	1.65049	0.478133	0.616188	0.900437	1.15974	0.599923	0	0	2.14442	1.18623	2.41226	0.568296	0.979258	0.870366	0.715112	0.697959	1.03599
Sprom_anno1.g11120	GO:0070509, GO:0005216, GO:0051480, GO:0051649, GO:0015318, GO:0060402, GO:0005886	0.448437	0.528262	0.445591	0.384442	0	0	0.19629	1.3185	0.385332	0.676155	0	1.9721	1.61808	0.731736	0.865227	1.30488	0.653796	0.395624	9.94169	0.541118
Sprom_anno1.g11121	NA	0	0	0.319661	0.114312	0.30081	0.0866512	0	0	0	0	0	0.196517	0.133435	0	0	0	0.109098	0.12533	0.255867	0.564399
Sprom_anno1.g11122	NA	0	0	0	1.80166	0	0	0	0	0	0	0	0	0	0	0	0	0	0	0	0
Sprom_anno1.g11123	NA	1.15402	1.93792	0.83389	1.76339	0.192104	0	0	0	0	0	0	1.04384	0	0	0	0	0	0.329458	1.01121	0
Sprom_anno1.g11124	GO:0070509, GO:0005216, GO:0051480, GO:0051649, GO:0015318, GO:0060402, GO:0005886	1.44494	0.487332	0.213707	0.746684	0.112198	0.324645	0.83888	1.71668	12.2124	5.05695	8.5219	0.707906	0.485501	1.04744	1.28775	0.594151	0.772798	0.271205	0.228326	0.621881
Sprom_anno1.g11125	GO:0070509, GO:0005216, GO:0051480, GO:0051649, GO:0015318, GO:0060402, GO:0005886	1.60741	2.56766	1.71559	0.944023	0.647577	0.968991	0.401961	3.164	2.77477	1.90295	0.986313	1.07145	0.595885	1.45622	4.00814	0.438643	0.979053	1.64425	0.702668	0.482602
Sprom_anno1.g11126	NA	0.165807	3.79569	0.473923	0.348318	0.654602	1.81484	1.29741	4.14906	2.8339	0.895216	0.258462	6.14302	4.0252	4.4325	0.901144	0.174994	0.940954	2.63768	2.15432	2.53025
Sprom_anno1.g11127	GO:0005634, GO:0043161, GO:0061630, GO:0140535, GO:0046872, GO:0005737, GO:0016020, GO:0044248, GO:0016567, EC:2.3.2	0	0.31265	0	0	0.556051	1.00262	0	0	0	8.3842	0	0.424261	0.100471	0.421632	0	0.127659	1.18248	2.87883	0.123752	1.71708
Sprom_anno1.g11128	GO:0009067, GO:0050660, GO:0005829, GO:0035999, GO:0004489, GO:0006555, EC:1.5.1.20	22.6781	35.2047	48.1103	12.7652	10.5384	30.8144	39.0049	48.1152	10.2893	45.7964	14.6886	9.45983	5.21128	12.4361	10.7452	8.93613	9.87674	12.3866	51.3394	7.04451
Sprom_anno1.g1113	GO:0016020	7.6643	3.61491	6.07669	0.769543	0.60064	0.167489	0.853154	0.865771	5.40558	0.445167	0	1.06325	0.968155	1.64727	0.114901	0.448111	0.353457	0.483379	0.935621	0.438943
Sprom_anno1.g11130	GO:0005635, GO:0006998, GO:0005515, GO:0005773, GO:0030674, GO:0005886	0.189511	0	0.154721	0	0	0.205772	0.439484	0.91045	1.11829	0	0.609765	0	0.307644	0.684925	0.362479	0.172853	0	0.123855	0.48816	0
Sprom_anno1.g11131	NA	2.10063	4.06863	1.52653	3.87251	0.260239	1.67835	1.51949	3.47762	0.738214	3.28118	2.83607	5.8182	0.983793	3.76087	2.30894	1.67485	2.93667	0.876839	1.97821	0.607571
Sprom_anno1.g11132	NA	0.329945	0.359626	0.785792	0.866382	9.28058	4.06286	38.0858	0.750779	0.705004	0.296924	0.257185	2.03742	0.616118	2.71408	1.1958	0.696393	0	7.982	0.714531	0.38736
Sprom_anno1.g11133	NA	0.333299	0	0	0	0	0	0	1.693	0	0.299901	5.71456	0	0	0	0.999465	7.21186	1.70211	0	0	0
Sprom_anno1.g11134	NA	0.0977633	0.261472	0	0.30659	0.0956823	0	0.681471	0.462047	0.0707706	0.0888166	0.308648	0.666256	0.362978	1.31404	0.643862	0.458721	0.16939	9.65599	0.746502	6.66187
Sprom_anno1.g11135	GO:0005635, GO:0006998, GO:0005515, GO:0005773, GO:0030674, GO:0005886	0.503038	0.5726	0.280771	1.12103	2.41989	2.01144	1.67362	1.354	0.340593	0.622246	0.954437	0.374268	0.311139	1.80422	1.01478	0.279272	0.66904	1.56045	5.72655	3.53634
Sprom_anno1.g11136	NA	2.90063	4.69946	1.76168	2.4424	0	0.530676	0	4.72415	1.5782	4.03183	0	1.40219	1.07913	5.80779	2.83188	0	4.97159	4.73335	2.45056	4.53325
Sprom_anno1.g11137	NA	0.455582	0.876842	0.744839	0.595506	0.69111	0.77775	0.453104	0.671065	1.4824	1.20974	2.15559	1.8951	4.93954	1.39442	2.32118	4.27894	3.48212	1.90198	1.11727	2.05004
Sprom_anno1.g11138	NA	0.294231	0.316018	0.344632	0	0	0	0.729699	1.20687	0	0	0.231608	0	0.410202	0.151925	0.549158	0.384487	0.253952	0	0.640893	0
Sprom_anno1.g11139	GO:0005634, GO:0016020, GO:0032204	3.75818	3.0888	4.11924	3.98458	3.6644	2.85007	3.59928	7.67517	4.61002	8.54078	3.71143	6.28362	5.91163	1.61917	6.11158	6.7803	6.02038	3.2651	4.45747	3.67508
Sprom_anno1.g1114	NA	1.81147	0.996957	1.96235	2.14471	0.672729	0.206684	0.877957	1.01077	0.639672	3.24383	1.75342	0.558241	0.635828	2.78546	2.41536	0.240172	1.27314	0.603252	1.22122	1.31679
Sprom_anno1.g11140	NA	7.0564	34.6193	71.9733	42.7333	55.6167	25.2121	54.5649	99.2903	63.0096	75.9196	69.0127	52.2269	36.094	3.69456	98.678	36.7981	60.3606	11.3073	26.6491	19.357
Sprom_anno1.g11144	GO:0004672, GO:0005524, GO:0006468, EC:2.7.1	3.18729	4.0077	5.17267	3.18255	2.18738	5.71645	11.7952	3.39386	9.36067	6.03173	11.963	2.21285	2.39321	9.93162	3.52946	15.4381	2.9671	10.4827	5.45836	4.82135
Sprom_anno1.g11145	GO:0016887, GO:0008574, GO:0005488	0.427956	0.348694	0.125169	0.428363	0.0452868	0.493757	0.274453	0.573118	0.324056	1.43642	0.570172	0.631286	0.453057	0.737904	0.671663	0.393047	1.83035	0.246812	0.560438	3.67963
Sprom_anno1.g11146	NA	1.07595	0.410707	3.4491	3.04438	1.69217	2.15702	0.753052	1.24696	0.154503	1.14336	1.4148	1.75789	2.1039	1.73224	0.397169	1.24172	0.492755	7.93702	89.2148	7.50381
Sprom_anno1.g11147	NA	0	2.836	0	5.7757	32.3887	20.9135	18.2945	37.6441	36.4266	8.46277	5.48683	4.4158	4.49391	15.8528	20.1208	12.258	14.3316	142.421	17.8168	144.293
Sprom_anno1.g11148	NA	3.9569	5.76329	2.32107	83.4485	68.586	77.1153	216.411	23.1185	1.78186	732.646	999.131	68.2686	53.8117	65.1823	35.1311	9.05714	3.69487	126.089	253.216	310.467
Sprom_anno1.g11149	NA	0.683986	2.51033	0.658843	2.6397	4.29036	0.416244	9.28046	4.57786	3.5419	4.49062	5.84814	6.38333	0.585624	1.40231	3.24128	1.79897	2.30698	0.151877	0.491819	0.73175
Sprom_anno1.g11150	GO:0015630, GO:0005488	3.8498	2.28783	6.89622	4.17403	1.70463	2.31395	0.36237	1.1204	0.10535	0.330296	0.459274	0.855355	0.336887	0.976915	0.617643	0.453841	0.378289	0.285715	0.792996	0.43505
Sprom_anno1.g11151	GO:0005634, GO:0005737, GO:0016020	2.33726	3.67857	1.18277	3.0123	1.1472	1.32955	2.93121	9.43077	1.68225	2.60451	2.31868	4.45021	3.84672	6.86429	5.84093	1.88274	2.47672	1.73721	1.85822	2.7762
Sprom_anno1.g11152	NA	1.60893	0.660058	1.00064	1.48672	0.813433	0.292083	1.39364	3.06797	1.98115	1.16542	1.29753	1.45372	0.96529	1.56653	1.70547	0.47156	0.983646	0.589263	0.953065	0.559077
Sprom_anno1.g11154	GO:0005509	23.8085	28.2774	34.5779	21.379	20.4954	24.3448	8.99611	55.0805	79.9459	31.3208	48.4103	16.2566	12.324	41.415	66.825	115.212	28.1521	36.0699	45.2754	37.8428
Sprom_anno1.g11155	NA	0	0.576791	1.24946	1.38078	2.4471	0	5.65581	6.3914	1.6433	1.48068	4.24068	2.95538	1.93276	2.71456	2.98817	1.24582	3.34473	12.4048	3.52049	0.542182
Sprom_anno1.g11156	GO:0005509	56.7709	107.4	127.401	45.9573	13.9296	30.8221	7.91289	120.416	160.349	59.8325	84.2802	41.128	23.9423	18.0861	129.736	202.772	64.5907	41.1403	97.2908	38.7297
Sprom_anno1.g11157	NA	2.93524	0.780661	1.96383	5.41012	0	0.354896	9.20158	4.36288	3.83233	0.442247	1.59898	1.08558	2.43351	1.16476	0	0.714713	1.51196	1.32098	0	2.98164
Sprom_anno1.g11158	NA	5.35301	6.63808	9.03078	16.0584	26.4931	17.1895	10.0662	25.3178	30.0063	35.1006	23.2409	22.1714	22.8445	33.1983	17.8071	16.3171	23.5999	23.3612	83.6444	32.3764
Sprom_anno1.g11159	GO:0016020	0.488234	0.495977	0.262686	0.289653	0	0.876294	0.226935	0	0.812534	1.81935	0.748151	0.89187	0.28568	0.608075	0.518344	0.190709	0.385226	3.51929	1.00678	1.17209
Sprom_anno1.g1116	NA	11.8784	11.2193	11.7754	11.6213	1.85717	1.95319	0.763561	4.08742	4.75924	10.0779	3.9198	11.641	4.59955	9.51599	11.2002	0.523923	2.20718	8.02369	7.94064	8.96229
Sprom_anno1.g11160	GO:0005509	15.3024	23.7202	23.8329	18.0601	6.83157	4.43833	11.4301	13.9593	19.6208	8.21626	9.57238	12.0666	31.6181	23.5262	20.1115	41.1912	7.44378	14.3626	120.704	10.6139
Sprom_anno1.g11161	GO:0016192, GO:0030131, GO:0006886	4.86961	8.66607	12.0537	6.16711	6.99836	8.12574	11.483	7.87729	9.09511	5.03225	7.17213	3.33808	0.923952	4.35075	7.24826	13.0238	12.4229	8.80366	1.00682	12.9908
Sprom_anno1.g11163	NA	49.1291	87.4825	116.491	137.504	115.084	123.712	241.74	78.8411	114.031	331.736	89.7347	335.173	118.815	46.7678	183.857	152.206	91.0381	113.577	8.7872	212.113
Sprom_anno1.g11164	GO:0005773, GO:0005886, GO:0005643	6.54574	6.09347	6.9643	10.8622	1.25287	1.59958	4.7467	3.92105	2.99188	2.4594	2.76293	5.03999	0.445309	1.97787	2.23024	3.00619	1.37666	1.26063	2.86782	5.888
Sprom_anno1.g11165	NA	4.83658	3.78162	6.24446	3.77642	5.68094	3.80161	3.37568	15.8928	27.1534	7.89769	15.0459	11.8043	7.05949	21.3082	6.32777	14.31	7.4975	12.8088	30.5305	3.26419
Sprom_anno1.g11166	NA	0.110524	1.0141	1.35428	0.577066	0.472576	1.19379	1.10817	3.41766	1.36426	3.07453	2.21086	3.06128	1.51487	10.0156	3.81079	1.80084	1.17741	5.36858	8.03689	5.72322
Sprom_anno1.g11167	NA	0.0976599	0.105298	0.183822	0	0.53854	0.479598	2.04772	5.73186	9.30374	3.53617	2.25685	2.5371	0.991891	4.38193	2.77735	1.79118	0.973552	1.47761	2.28539	2.71885
Sprom_anno1.g11168	GO:0016579, GO:0043130, GO:0000724	0.886184	0.726713	1.55714	5.38454	1.92347	0.551918	0.304682	2.35469	5.16706	1.27904	0.287919	1.59477	1.04548	1.21178	2.13874	21.8353	24.8655	4.84057	1.60086	0.585743
Sprom_anno1.g11169	GO:0016491	0.342861	0.2307	0.294015	0.315969	1.11911	1.4977	5.18262	0.786737	3.60641	0.452577	0.0758069	0.262764	0.0982106	3.68727	1.25487	7.46202	1.95996	0.126952	0.633474	0.459054
Sprom_anno1.g1117	NA	0	0	0.336285	0	0.292943	0	0	0.776314	3.72339	0.581376	9.96513	3.57705	2.28268	0	3.76626	13.8184	11.1575	0	0	0
Sprom_anno1.g11170	NA	17.1221	51.7095	23.3215	44.7221	34.4418	23.4758	50.3797	93.1893	43.9059	39.9922	37.0221	0.926921	2.14643	0	1.22521	9.21534	8.18308	8.53105	0	31.7699
Sprom_anno1.g11171	GO:0005634, GO:0003700, GO:0016020, GO:0006355	1.63532	1.36758	2.96119	2.29176	0.327381	0.486731	1.32695	4.78124	0.482438	1.5758	1.92738	4.55088	1.80018	3.31291	2.99944	1.18927	1.15449	1.22959	1.23754	2.24489
Sprom_anno1.g11172	NA	0.490109	1.12168	0	0	0	0.448144	0	3.05372	0	0.857621	0	1.19205	0	0	0	0	0	0.331956	0	0
Sprom_anno1.g11173	GO:0016020, GO:0046578, GO:0031410	1.19333	1.46045	1.08873	2.14241	0.0982532	0.294267	0.321676	2.71512	0.200314	1.06356	0.924926	0.910454	0.31972	0.958029	0.78094	0.713584	1.19325	0.419183	0.406544	0.518038
Sprom_anno1.g11174	GO:0043328, GO:0005768, GO:0044248, GO:0005773, GO:0005886, GO:0007039	0.494801	0.641622	0.418189	1.50408	2.20503	1.4397	0.907508	2.02513	1.64808	4.12502	2.87057	4.66994	1.7571	1.40597	0.645492	6.09861	0.275085	2.30953	1.44427	0.208328
Sprom_anno1.g11175	NA	16.9748	5.19932	10.1896	13.324	18.0492	13.1241	29.111	20.9589	15.7969	11.7644	22.9121	21.8725	42.6219	51.1856	15.6094	52.4094	19.7184	25.1667	52.1202	64.4046
Sprom_anno1.g11177	NA	73.9362	21.2378	35.3844	14.6363	10.7152	4.26832	10.0759	22.9154	96.1749	19.9961	63.6317	14.8307	12.8786	49.3708	25.7293	16.7552	2.45492	33.591	52.1542	18.8902
Sprom_anno1.g11178	GO:0016020	27.0846	46.5532	34.0037	58.7848	41.9748	18.1908	34.1413	20.3729	61.7899	0.96262	11.6466	53.5626	10.8146	1.1086	4.52133	12.4271	17.8203	24.3995	1.7537	37.7198
Sprom_anno1.g11179	GO:0044283, GO:0044271, GO:0016616, GO:0018130, GO:1901362, GO:1901566	2.08896	3.59675	0.657431	14.1268	8.69771	15.4333	7.88398	32.7947	6.16744	14.2252	9.49414	5.88004	1.07029	2.13487	7.90642	15.9973	30.734	0.0841794	0.246785	0.489807
Sprom_anno1.g1118	NA	5.21475	3.2739	12.753	0.34286	5.69938	10.2175	3.38632	5.58764	5.20679	0.693593	0	8.34107	2.784	3.23611	1.04073	2.64155	1.52812	5.0913	95.6057	9.9336
Sprom_anno1.g11180	NA	0	0.825841	0.180528	1.19019	0.373042	0.172166	1.10359	2.13069	0.803764	1.3558	0.880277	6.5202	0.705495	2.71311	0.678799	3.59237	0.21343	0.375931	0.408029	0
Sprom_anno1.g11181	NA	1.06558	1.19274	0.965351	1.89185	0.208239	0.363638	1.06478	2.47338	0.889851	1.69724	1.01168	2.14694	1.18548	2.48154	1.5655	0.942226	0.988011	0.55839	1.28043	0.703103
Sprom_anno1.g11182	GO:0016020	2.00916	38.8606	16.9754	36.7475	32.5665	16.4848	46.7067	27.3431	25.2163	20.0021	30.4985	10.8075	26.783	66.8285	13.8175	29.224	23.9002	17.5287	14.1826	42.8349
Sprom_anno1.g11183	NA	1.02971	0.904285	0.906918	1.44299	0.399662	0.428696	0.370093	2.68487	0.609864	1.58852	1.41947	1.85887	1.38993	1.79345	1.43373	0.853617	1.23686	1.27255	1.00234	1.08062
Sprom_anno1.g11184	GO:0065008, GO:0000041, GO:0005262, GO:0070588, GO:0051480, GO:0036094, GO:0043168, GO:0034703, GO:0005886	0.102404	0.206725	0.383242	0.277436	0.269435	0.342516	0.376001	0.458544	0.0981287	0.604804	0.882656	0.285685	0.170517	0.715471	0.110555	0.169608	0.256713	0.366157	0.448503	0.375411
Sprom_anno1.g11185	GO:0003924, GO:0005525, EC:3.6.1.15	0.572681	0.208935	0.365402	0.602059	2.26458	10.7988	0	0.8616	0	0.342828	0	0.471122	0	13.3297	0.343114	0	0	0.760747	0.206361	0
Sprom_anno1.g11186	NA	0.325045	0.177075	0.154757	0.34137	0	0	0	7.40194	0.694756	0.292567	0	0.401452	0.151722	2.33977	0.294734	0.171471	1.1073	0.861565	1.05602	1.71785
Sprom_anno1.g11187	NA	0.625461	3.45308	0.572054	3.1594	4.61003	8.17289	21.7689	6.14387	6.88816	2.20061	5.94025	7.18745	13.4926	3.48597	10.0508	9.2835	19.0603	1.14125	3.84189	9.40276
Sprom_anno1.g11188	GO:0016787, EC:3	0	0	0	0	0	0	0	0	0	0	0	0.0983455	0	0	0	0	0	0	0	0
Sprom_anno1.g11189	NA	0	0	0	0	0	0	0	0	0	0	0	0.117015	0	0	0	0	0	0	0	0
Sprom_anno1.g11190	NA	0	0	0	0	0	0	0	0	0	0	0	0	0	0	0	0	0	0	0	0
Sprom_anno1.g11192	NA	0.11668	0	0	0	5.77575	0.223017	0.468294	0	0	0	0.802736	10.6099	2.17566	0.416196	0	0	0	0	0.127678	0.140573
Sprom_anno1.g11194	GO:0006888, GO:0007030, GO:0031267, GO:0005794, GO:0005773, GO:0005886	0.342172	5.33403	2.09764	5.41643	0.765458	2.0915	0.681471	1.38614	0.0707706	1.15462	0.925943	1.69592	3.2668	1.61728	9.56595	10.7545	8.07427	0.834072	0.853145	4.67499
Sprom_anno1.g11195	GO:0016887, GO:0031072, GO:0051085, GO:0051082, GO:0044248, GO:0005773, GO:0005886, GO:0005634, GO:0005788, GO:0005524, GO:0030968, GO:0140534, GO:0030433, GO:0051787, GO:0140662	0.879307	2.3499	3.07338	2.34343	9.85021	15.3281	16.9123	17.1706	30.0012	29.5691	34.372	5.12157	4.93657	7.36575	8.28645	19.7023	21.2946	3.37442	4.94131	24.9328
Sprom_anno1.g11196	GO:0003676	0.43489	0.477984	0.627192	1.14391	0	0.793894	2.95463	0	0	0	0	0	0	0.891985	0	0	0	0	0	0
Sprom_anno1.g11197	GO:0003676	0	0.237206	0	0	0	1.98724	0	0.901788	0	0.231806	0.285651	2.77181	0.297428	0	0	0.312744	0.312976	0.206977	0.494398	0.979357
Sprom_anno1.g11198	NA	2.49764	1.42674	5.55744	2.93012	3.63941	2.63249	2.15222	1.75188	4.92844	1.26212	2.45243	4.56043	1.76939	5.17608	0.844487	0.478709	1.17858	1.75769	0.814773	3.7793
Sprom_anno1.g11199	NA	0.648077	0.609787	0.53208	1.01758	0.238417	1.25439	0.880883	0.189411	0.116759	0.734005	0.254867	1.10313	0.842796	0.167257	0.452484	0.169508	0.186243	0.266551	0	0.289073
Sprom_anno1.g112	NA	3.45801	7.43371	12.3817	16.065	0.964977	2.37098	1.24157	5.29739	5.19692	2.88121	3.97979	36.5081	32.1032	13.5686	4.90519	0.472861	1.87561	6.64756	10.6228	10.3266
Sprom_anno1.g1120	GO:0042273, GO:0016020, GO:0005730, GO:0005840	4.00232	0	0.258727	0	6.61187	2.43664	21.6034	2.94125	2.24934	1.90466	0	13.4655	6.24854	68.7727	25.7776	16.1732	0.298232	9.26989	19.8108	8.33034
Sprom_anno1.g11201	NA	0.450361	0.425985	0.607236	2.60902	2.51352	0.91856	0	0.469279	0	0	0	1.72921	1.50322	0	0	0	0	2.14418	0.677478	0
Sprom_anno1.g11202	NA	0	0.894269	0.581663	2.31278	0	0	0	0	1.62111	0	0	0	0	0.0439838	113.852	6.0011	68.8885	1.13114	0.0542426	0
Sprom_anno1.g11203	NA	4.10391	4.51859	3.51383	5.2794	1.35485	0.208122	0	3.56056	0.643981	1.22471	0	3.09148	2.98796	3.7395	2.83612	1.45117	4.87029	0.303753	1.96728	1.06048
Sprom_anno1.g11204	NA	6.25369	1.51685	3.14908	3.1028	1.54385	14.578	0	2.36497	0	4.99873	11.6336	2.14475	0.162252	1.42828	1.25566	19.9986	0.984649	8.98669	0	0.814667
Sprom_anno1.g11205	NA	1.06282	9.33468	4.41836	2.84433	0.860599	4.0261	1.21003	1.54373	1.32953	7.648	0.827794	28.2532	18.6966	0	0	4.13234	2.49219	0	0	10.1244
Sprom_anno1.g11206	GO:0007165	2.46702	1.98577	3.6411	2.07825	1.41152	1.13896	2.563	3.35518	3.44601	2.97767	2.13133	3.8189	4.58276	4.71499	2.4895	1.97062	4.16196	3.09125	2.8033	4.06641
Sprom_anno1.g11207	GO:0004722, GO:0006470, EC:3.1.3.16	1.12902	0.672085	1.51996	0.442967	0.280183	0.449746	0.700219	3.56891	0.509221	1.66362	1.00123	2.98943	0.897951	1.81258	0.986818	2.13821	0.812358	1.57714	0.999097	3.21875
Sprom_anno1.g11208	GO:0005634, GO:0031625, GO:0005737, GO:0016020, GO:0019941, GO:0044248, GO:0016567	226.366	383.206	204.28	303.924	83.2114	279.199	596.173	530.902	1334.63	595.215	920.426	119.855	701.414	670.437	783.882	734.993	808.445	800.993	2715.22	492.738
Sprom_anno1.g11209	GO:0008360, GO:0019901, GO:0007264, GO:0007163, GO:0007015, GO:0042995, GO:0005886, GO:0005525, GO:0030865, GO:0032956, GO:0005856, GO:0003924, GO:0005938, GO:0031410, EC:3.6.1.15	4.2729	2.96966	2.59788	5.67982	2.44959	20.1156	6.9771	5.02165	23.8287	14.0962	33.4408	5.26715	26.5205	5.07203	6.79986	21.7044	18.9706	32.6498	14.5556	12.2958
Sprom_anno1.g1121	NA	0	1.25846	1.85864	0.470672	0.176493	0.73703	0.53371	1.46701	0.517616	3.74398	0	0.445021	0.0836243	1.66969	0.500651	0.753097	0.825573	0.651222	0.684609	0.533885
Sprom_anno1.g11210	GO:0062101, GO:0042264, EC:1.14.11.16	4.98564	1.03756	0.452664	1.34676	1.4988	3.29597	1.11561	3.00887	0.347729	1.45728	1.39154	3.08601	0.971966	1.99237	2.39596	0.420625	0.924447	71.3827	8.40382	91.3531
Sprom_anno1.g11211	NA	6.90878	8.74395	7.3285	6.22203	13.4762	20.1658	34.9389	14.2605	19.5306	3.70852	6.26479	18.1602	5.1264	22.7042	18.1295	23.3314	13.5947	5.625	8.44622	19.5628
Sprom_anno1.g11212	NA	9.06859	17.103	10.9254	12.5165	16.9689	25.8238	12.6817	21.9551	49.4037	28.9078	56.1067	12.7295	26.4538	23.7284	26.6884	18.6212	36.4432	24.4799	29.4638	23.709
Sprom_anno1.g11213	NA	0.132887	0.288181	6.04149	12.1285	11.385	5.57267	33.4416	22.9128	27.1919	23.7389	32.4286	3.12101	29.4862	38.0419	20.1922	6.56952	39.5601	1.84458	3.31603	27.9083
Sprom_anno1.g11214	GO:0005737, GO:0016020, GO:0007018, GO:0008092, GO:0005875, GO:0043227	0	0.110315	0	0.193502	0.203649	0	0.186123	0	0	0	0.37282	0	0	0.220129	0	0.216839	0	0.0909208	0.116416	1.03578
Sprom_anno1.g11215	GO:0003676	11.8942	33.3005	39.6824	0	495.124	19.9875	21.9398	42.9848	76.7605	68.0399	73.3176	22.4744	16.2701	79.4256	16.9728	29.2559	52.4225	50.5518	18.3391	0
Sprom_anno1.g11216	NA	0.358943	0.623606	0.962007	0.187578	0.263399	2.32807	0.536489	1.16785	0.324981	1.14171	0.495998	0.834027	0.458014	1.11357	0.591781	0.467642	0.363011	0.235484	0.391647	0.483057
Sprom_anno1.g11217	GO:0016020	1.7433	2.87703	0.676173	2.36372	0.302283	1.12126	0.405097	1.66658	1.03151	1.113	0.804694	2.02989	0.763676	2.96107	1.5167	0.53765	1.40998	0.676079	1.44919	1.21565
Sprom_anno1.g11219	GO:0005634, GO:0045892, GO:0003714, GO:0016020	3.42073	6.09966	13.5602	17.1688	5.56629	5.94796	6.01168	9.64445	7.39882	10.4282	4.15954	16.1702	0.939564	1.76593	14.0556	4.22809	7.86823	6.59795	15.9139	2.59058
Sprom_anno1.g1122	NA	0.496035	0.526574	0.504613	0.258754	0.145144	0.315851	0.199087	1.12803	0	0.937458	0.865905	1.37627	0.229643	1.23064	0.299411	0.411734	0.634992	0.416093	0.519426	0.11952
Sprom_anno1.g11220	GO:0004674, GO:0005524, GO:0005977, GO:0006468, EC:2.7.1	0	0	0	0	0.0428754	0.847693	85.6314	0.968538	0	1.62653	2.10746	10.9362	0.834463	1.87167	2.3188	0	1.00711	0.627141	0	0.522924
Sprom_anno1.g11221	GO:0003743, GO:0005737, GO:0000339, GO:0032991, GO:0006413	1.64436	2.23303	0.662821	0.882527	1.56535	1.41594	2.12573	0.420703	1.09451	1.93872	1.26338	0.605823	1.60842	0.735353	1.675	1.06532	0.10274	1.51607	0.630405	1.80769
Sprom_anno1.g11222	GO:0055085, GO:0016020, GO:0046873, GO:0030001	0.941861	4.97766	3.31255	9.44733	3.69527	10.5087	15.0936	32.3256	4.5266	0.711309	5.92805	11.5633	0.218907	1.45864	2.04757	3.20168	32.4928	0.30984	0.940001	17.932
Sprom_anno1.g11223	NA	5.02888	34.4767	37.6008	49.5938	89.7851	44.6648	62.352	36.5904	24.2376	15.729	5.5767	20.7776	12.7222	30.0409	16.8181	109.486	133.653	7.61982	9.89209	74.4949
Sprom_anno1.g11224	GO:0046872, GO:0005737, GO:0016462, GO:0110154, GO:0006414, GO:0000288	1.5775	1.92211	1.3715	2.61633	0.783379	2.52578	2.00054	4.36251	0.472166	3.85289	2.91775	3.77393	1.06063	10.0084	2.75862	0.908037	1.88344	2.17866	4.55837	5.003
Sprom_anno1.g11225	GO:0000166, GO:0003924, GO:0012505, GO:0006886, GO:0005773, GO:0005886	1.9405	3.39161	1.10351	7.47031	4.12932	7.97083	4.42453	1.79041	0.34269	0.946076	0.523067	7.38792	7.37983	4.40446	0.89105	3.40462	3.49972	3.6647	2.58166	7.01782
Sprom_anno1.g11226	NA	0.616738	1.54935	0.675347	7.42912	0.567579	3.40104	0.0723944	5.07933	7.94519	3.10136	2.63791	1.03429	0.403816	1.35116	3.90746	14.6579	0.545816	0.761062	0.158424	0.3042
Sprom_anno1.g11227	NA	0.599823	0	18.2422	1.26252	0	0.548563	5.59513	15.8128	6.51776	1.0407	2.69832	0	1.67179	3.59892	1.94453	10.2754	0.641134	0.408012	0	0
Sprom_anno1.g11228	GO:0016020, GO:0000166	4.07885	3.00233	1.70165	4.05922	49.3043	50.3027	0.34441	0.110643	0.0677606	0	0	7.82885	1.17247	1.74171	0.0881035	0.0975523	0.0650303	5.67964	1.02091	3.13342
Sprom_anno1.g11229	GO:0008170, GO:0008175, GO:0008757	0.548388	10.5339	13.0599	12.3472	8.8835	10.8243	52.6236	32.3719	16.1795	8.2742	7.03707	16.5142	0.42515	1.13166	12.2106	9.57268	6.29394	0.5418	0.695993	13.3501
Sprom_anno1.g1123	NA	0.455991	0.753098	0.439229	0.239973	0	0	4.41927	4.06921	2.25393	3.67414	1.76531	0	7.25646	0	4.45677	3.38606	0	0.151877	0.737729	0
Sprom_anno1.g11231	GO:0016491, EC:1	1.80566	1.16113	1.12527	1.07012	0.412695	1.15088	5.02583	8.64364	4.08914	7.86663	6.26302	7.23182	2.23606	7.3392	3.83634	0.691166	15.1998	0.158153	0.32804	0.287307
Sprom_anno1.g11232	GO:0007094, GO:0005635, GO:0072686, GO:0000776, GO:0005773, GO:0005886, GO:0051315	1.1618	4.44281	8.08087	8.92018	3.10411	2.60327	9.7957	5.92148	3.36607	1.21828	1.83478	3.15636	1.70015	6.28451	3.87318	0.978015	3.25383	2.22792	1.41393	5.34551
Sprom_anno1.g11233	GO:0005634, GO:0046982, GO:0016020, GO:0006355	8.66492	10.5954	12.5521	10.4406	16.5129	11.6663	13.4663	25.3154	12.495	7.89666	7.46735	6.43776	15.1364	11.1143	17.3993	13.0148	2.85906	2.03734	2.02536	20.1108
Sprom_anno1.g11234	NA	33.1999	75.477	38.8558	41.415	35.4562	43.3184	24.4276	25.4434	120.257	99.5573	152.93	2.2325	137.034	46.7994	58.4299	99.3463	71.0459	134.572	96.9504	2.0793
Sprom_anno1.g11235	GO:0016702, GO:0046872, GO:0034440, EC:1.13.11	8.80321	0.890211	1.16934	1.12139	1.71754	0.531115	4.72218	0.492639	0.491099	0.611981	0.580496	1.08578	1.82951	0.981686	1.77093	7.42389	0.733205	1.31707	81.7489	0.108797
Sprom_anno1.g11236	NA	0.505872	2.03829	2.1849	1.24013	0.81634	0.560403	0.440353	2.65534	1.89778	1.68217	1.98474	0.68229	0.551383	1.73184	2.06291	0.640545	2.75094	0.619226	0.673843	0.713598
Sprom_anno1.g11237	NA	1.11208	0.911515	1.19882	0.835061	0.30191	0.123855	0.702919	3.37417	0.255486	3.35677	0.76592	1.14739	0.867407	1.31035	0.252945	0.471811	0.990939	0.228018	0.496638	0.58016
Sprom_anno1.g11238	NA	1.57958	0.983554	2.74175	1.64035	1.57825	1.87131	2.71563	2.96809	0.846505	1.2382	1.67643	1.94696	0.549086	3.15092	2.08308	3.26002	1.60235	0.304448	0.724339	0.740506
Sprom_anno1.g11239	GO:0005525, GO:0005515, GO:0007264, GO:0003924, GO:0005085, GO:0019003, GO:0043547	0.288779	0.311089	0.242354	0.687629	0.204845	0.243426	0.473935	1.08157	0.361665	0.36194	0.399944	0.234979	0.267348	1.73265	0.266496	0.218489	0.185404	0.290352	0.720314	0.457641
Sprom_anno1.g11240	NA	1.22933	1.32105	0.792419	0.964948	1.43169	1.11965	0.609443	3.23806	0.554019	0.696402	0.967342	0.95126	0.57139	0.793326	0.859489	2.81221	0.707009	1.31414	0.0836612	1.2803
Sprom_anno1.g11241	GO:0016757, GO:0016020, EC:2.4	12.5287	2.56637	2.30679	4.62258	3.26606	0.59359	4.59867	4.75461	0.313514	13.6582	3.19277	3.49729	19.7879	2.54294	5.27347	0.908391	0.916916	2.38115	1.02542	1.03509
Sprom_anno1.g11242	NA	3.41587	1.40733	0.661457	0.946292	0.78869	1.00576	0.396575	0.932597	0	0.739499	1.92885	0.621535	4.98338	1.65604	0.742714	0.527078	0.807323	0.595336	3.92791	1.78506
Sprom_anno1.g11243	GO:0016020	1.14751	1.24067	0.758318	3.36811	2.93418	1.35953	16.9671	1.85751	5.10304	1.45156	4.3165	3.83173	2.13779	2.36536	1.69047	0.481924	0.6562	0.605859	0.872514	0.271545
Sprom_anno1.g11244	NA	1.37592	1.53407	0.633151	1.59994	0.713309	0.230731	2.09984	3.08478	0.642922	3.34058	1.2173	2.61064	2.79959	2.75326	2.50059	0.784707	1.22484	0.778516	1.76455	1.07567
Sprom_anno1.g11245	NA	2.47921	1.47444	2.88523	2.68471	3.69886	6.65262	5.12897	4.91772	1.04496	2.49622	1.36648	6.64937	2.51106	8.73915	1.87444	2.60585	2.05343	3.48221	2.23497	2.53609
Sprom_anno1.g11247	NA	13.1931	7.04895	9.74731	8.43359	18.0919	15.7089	15.281	43.5989	15.8352	9.14433	14.1127	24.8897	7.57469	27.3625	17.6173	4.58448	7.88354	5.98244	11.9625	10.6026
Sprom_anno1.g11248	GO:0016887, GO:0031072, GO:0005524, GO:0005739, GO:0016020, GO:0051085, GO:0034620, GO:0051082, GO:0051787, GO:0140662	441.159	352.256	284.584	288.199	175.638	149.26	519.942	477.415	630.148	375.067	931.321	167.718	759.903	497.259	519.155	288.48	308.863	585.274	968.302	262.028
Sprom_anno1.g11249	NA	2.59723	1.56409	1.3654	4.12162	0.305168	0.885856	0.408873	4.32472	1.3386	1.49793	1.94936	4.73846	2.21648	5.97796	3.63514	2.49687	1.51126	1.36508	1.68788	1.59507
Sprom_anno1.g11250	GO:0016620, EC:1.2.1	0.565619	1.36626	0.529734	3.92078	2.00994	1.6097	8.4202	2.32223	1.93895	5.38575	4.67642	8.40492	21.2221	15.9192	1.58501	3.47284	4.06999	9.85512	10.7823	0.673871
Sprom_anno1.g11251	NA	0	0	0	0	0	0	0	0.592677	1.13356	0.959911	1.65922	1.32427	0.251985	3.30119	0	0	0.601102	0	0	12.7486
Sprom_anno1.g11252	GO:0055085, GO:0022857, GO:0016020	8.17122	33.8254	31.0949	65.5964	13.6456	23.3905	13.9109	103.568	51.08	72.2524	100.298	37.4295	3.49403	48.6008	70.563	84.4309	102.449	24.9434	1.34577	41.9605
Sprom_anno1.g11253	GO:0016491, EC:1	1.20497	0.89874	3.13758	3.68879	1.36514	1.35109	1.10014	2.8066	0.266753	8.22246	1.31061	1.49118	1.63852	7.45934	0.515749	1.06802	1.9145	0.854808	1.10907	5.17232
Sprom_anno1.g11255	NA	3.59702	1.97422	0.971088	0.939973	0.231582	0.430856	0.942839	3.02132	3.70105	1.46212	2.09227	0.117295	4.87596	4.2087	4.18793	1.2829	0.492148	0.745362	5.11169	0.452763
Sprom_anno1.g11256	GO:0000981, GO:0008270, GO:0006357	0.543695	0.647475	0.677676	1.26362	0.414223	0.110012	0.120099	1.42211	2.18302	2.41251	4.95257	1.7959	0.897729	1.4982	0.452965	0.567597	0.487612	0.119054	0.987731	0.504623
Sprom_anno1.g11257	GO:0004252, GO:0006508, EC:3.4.21	19.071	28.3438	16.7936	9.11979	29.8595	16.1005	14.1704	38.3171	64.4672	14.4929	49.0342	19.4118	70.8585	41.708	17.5729	39.2709	22.3552	35.4056	96.4818	1.54919
Sprom_anno1.g11258	GO:0005737, GO:0016020	269.599	297.324	294.684	603.407	937.844	398.403	244.615	327.757	284.1	304.746	696.096	250.149	537.012	263.59	397.437	1112.39	917.908	267.51	369.191	300.78
Sprom_anno1.g11259	NA	2.77992	20.072	0.971082	17.3529	13.6616	0	0	3.56127	2.47454	4.71547	0	1.09256	0	1.8292	2.86181	4.00112	0.965223	0	0	1.01642
Sprom_anno1.g1126	NA	3.03972	7.18313	6.44648	5.74703	1.56659	1.13009	0.907526	1.62132	3.17759	1.21872	2.71331	6.31533	3.91169	4.34679	1.63766	1.65868	15.2811	3.04393	1.38533	1.48021
Sprom_anno1.g11260	NA	0.00580286	0	0.000547587	1.15023	0.901156	0.00208006	0.00577593	0.0107944	0	0.00231162	1.13531	0.675423	0.000847252	0	0.00365297	0.578429	0.00349394	0.000678397	0.000861218	0
Sprom_anno1.g11261	GO:0032153, GO:0007020, GO:0000922, GO:0043015, GO:0005874, GO:0008017, GO:0051225, GO:0005813, GO:0005737, GO:0005814, GO:0140014, GO:0032991, GO:0031122, GO:0140013	0.581834	1.01667	1.10718	1.82268	1.07455	0.953017	1.95452	1.27579	0.574882	1.14418	1.6611	2.77048	0.983596	3.16871	1.6784	0.798678	2.26698	0.624858	1.06803	1.0895
Sprom_anno1.g11262	GO:0005634, GO:0065003, GO:0016020, GO:0005829	5.16378	13.027	23.5079	9.74346	8.01257	45.8056	17.4195	2.91894	23.2106	8.91671	7.73373	26.8221	6.19959	1.89229	10.7767	7.46982	1.3124	11.1327	3.11612	27.426
Sprom_anno1.g11263	GO:0016630, GO:0015979, GO:0015995, EC:1.3.1.33	4.44439	23.4386	16.0101	3.3674	2.13577	20.0731	79.29	8.36441	27.3428	1.5405	4.01041	20.4777	1.58378	23.0229	18.5797	28.0376	1.41021	29.4681	2.3655	3.03044
Sprom_anno1.g11264	NA	34.8633	31.7429	35.2185	17.6474	27.0851	21.9149	30.5489	30.8041	11.8908	4.1259	2.82475	10.852	4.70475	4.21169	6.1877	25.6373	13.3262	2.38139	3.78561	7.9589
Sprom_anno1.g11265	GO:0019153, GO:0005737, GO:0034599, GO:0008794, EC:1.20.4.1, EC:1.8.4.2	362.209	341.826	467.224	410.286	165.119	90.0647	88.0773	210.906	270.22	475.167	329.197	294.264	286.798	900.635	773.059	368.852	354.719	275.105	158.102	99.3439
Sprom_anno1.g11266	GO:0004791, GO:0098869, EC:1.8.1.9, EC:1.8.1.8	0	1.6862	0.1635	0.455623	1.70835	17.2037	1.3785	1.6247	0	6.46298	1.91543	0.969481	4.53309	9.16145	2.91094	0.819999	5.59733	19.0816	22.4447	36.0943
Sprom_anno1.g11267	GO:0016020	70.5356	119.372	140.117	83.5483	130.08	88.8135	98.7451	124.568	137.873	133.904	76.3739	84.93	67.186	104.976	132.687	346.815	158.397	10.4909	0.623816	30.1078
Sprom_anno1.g11268	NA	2.50957	0.229543	0.200797	0.439989	0	0.381748	0.406445	0.469279	1.77658	1.12508	0.324498	0.515871	0	0.429123	1.86896	0.221573	0.4716	0.278225	0.677478	1.21935
Sprom_anno1.g1127	NA	0.723158	0.791148	0.989526	1.8901	0.381778	0.987548	1.35951	2.39722	0.296294	1.11906	1.07513	2.45229	1.02055	2.03241	0.738758	0.48488	0.551928	0.876132	0.845038	0.649843
Sprom_anno1.g11270	NA	3.54486	1.73077	0.863563	1.55828	0.224912	0.416854	0.450905	2.90914	0	1.65319	0.716938	0.989957	0.958629	2.82859	0.631797	0.720335	1.3079	0.150931	1.24213	0.541229
Sprom_anno1.g11272	GO:0034464, GO:0036064, GO:0030990, GO:0098590, GO:0035735, GO:0097712, GO:0035082, GO:1905349, GO:0061512, GO:0005930, GO:0005874	0.932482	0.617859	0.722206	1.01974	0.135478	0.430016	0.692478	2.06607	0.82778	0.954163	1.32245	0.629521	0.968769	2.70659	1.24358	1.04677	0.59388	0.440504	0.779904	1.06598
Sprom_anno1.g11273	NA	0	0	0.0844837	0.412333	0	0	0	1.46701	0.129404	0	0.565096	0	0.250873	1.11313	0	0	0	0	0.293404	0
Sprom_anno1.g11274	GO:0005737, GO:0016020	37.975	10.9927	4.79013	3.60338	50.5306	142.078	0	0	66.7111	26.7583	39.715	0	61.5814	39.3478	0	56.423	12.0545	185.043	37.7644	73.8183
Sprom_anno1.g11275	GO:0005739	59.9824	114.819	89.3828	132.755	348.356	404.271	315.145	97.9774	123.256	135.568	111.545	225.963	116.549	226.878	112.977	177.302	209.282	96.8504	23.2914	85.7059
Sprom_anno1.g11276	GO:0005525, GO:0003924, EC:3.6.1.15	0.103017	0.0866318	0.776286	0.571424	0.382789	0.386082	0.677585	0.488525	0.189408	0	0.143275	2.58843	1.24151	2.25052	0.202076	1.67986	0	1.42194	0.296481	0
Sprom_anno1.g11277	NA	1.34307	0.134531	0.804299	0.794917	0.124136	0.610577	0.996818	1.18665	0	0.681807	1.53732	0.767253	0.464833	2.32199	1.82798	0.687223	0.859819	0.603015	0.454098	0.568576
Sprom_anno1.g11278	GO:0006415, GO:0003747, GO:0016020, GO:0032543, GO:0005762, GO:0006414, GO:0016787, EC:3	43.1694	40.0934	64.7957	93.6233	80.5442	72.7206	97.2938	125.44	51.142	52.1306	22.4688	22.7799	15.2458	84.8266	64.6837	18.0059	54.5705	14.0894	3.2491	37.7466
Sprom_anno1.g11279	NA	10.9477	14.8551	8.37558e-06	3.16602e-06	3.27459e-05	1.55887e-05	1.24977e-05	4.32492e-05	5.30211	7.73586e-06	21.1087	7.96819e-05	0.000135419	3.16957e-05	1.35286	3.42085e-05	1.47081e-06	4.26412e-07	11.9597	0.000298704
Sprom_anno1.g11280	GO:0031490, GO:0000978, GO:0010468, GO:0009740, GO:0016740, EC:2	0.818597	2.63128	0.928898	1.83443	0.744469	0.159715	0.348837	2.75468	1.01449	3.397	0.645425	0.0726276	0.272021	0.604268	1.42579	0.488235	0.606982	0.652875	0.382457	0.419389
Sprom_anno1.g11281	NA	0.559073	0.675015	0.295506	0.189528	0.27367	2.23467	0.548291	0.984425	0.398298	1.12149	0.325191	2.20359	1.07507	1.98207	0.653218	0.425174	0.556417	0.7589	1.10828	0.822915
Sprom_anno1.g11283	NA	9.19373	4.25965	4.97332	8.37487	20.6977	52.7026	29.2681	1.76618	7.49642	2.94477	3.81296	13.7785	0.782276	1.6924	7.74751	0.446506	0.456588	8.17869	1.3361	1.42094
Sprom_anno1.g11285	GO:0006417, GO:0003743, GO:0022627, GO:0043022, GO:0003729, GO:0006413, GO:0000049	9.42812	2.91749	6.32745	3.87562	5.93339	2.33116	7.07413	10.273	7.92898	0.984129	1.46463	1.45676	3.29296	2.62541	3.46966	2.75792	2.40847	3.24927	3.61701	10.9842
Sprom_anno1.g11286	GO:0006417, GO:0003743, GO:0022627, GO:0043022, GO:0003729, GO:0006413, GO:0000049	0.757507	4.46486	0.97698	3.59518	0.899612	1.33979	0	0	0	1.12358	1.56012	2.17676	1.84164	0	0	0.804858	1.41432	5.17864	1.63153	1.40595
Sprom_anno1.g11287	GO:0005524, GO:0006415, GO:0000054, GO:0005506, GO:0043021, GO:0006413, GO:0006414	36.0199	45.6566	44.7763	37.9606	68.0023	67.698	64.1285	40.8552	16.3304	28.3973	75.6904	27.2768	8.75504	87.527	50.9713	86.1338	77.1904	49.1991	53.307	99.5025
Sprom_anno1.g11288	GO:0003735, GO:0002181, GO:0022625, GO:0019843, GO:0006414	2484.94	1563.75	1736.29	1507.86	2081.7	2871.32	2577.24	709.557	1473.95	2934.86	2411.27	2116.84	2956.93	2107.2	1648.85	1914.32	1517.33	2694.51	2463.41	2811.45
Sprom_anno1.g11289	GO:0045292, GO:0120115, GO:0046540, GO:0016020, GO:0005682, GO:0006364, GO:0005688, GO:0005687	18.9427	18.8792	13.8997	8.23312	10.7533	10.5644	11.2094	12.2449	12.3811	16.3931	21.9673	4.87426	13.7778	3.39745	6.05629	12.3773	9.01136	11.966	14.8785	0
Sprom_anno1.g1129	NA	12.1043	23.2503	16.8698	34.106	22.919	29.6867	17.0688	21.9576	9.53222	10.9785	12.9996	22.1438	13.6756	17.0494	11.3136	42.3978	33.9781	13.7442	1.64835	3.77024
Sprom_anno1.g11290	GO:0016432, GO:0008033, EC:2.5.1.25	4.40448	0.658355	7.86956	6.94786	10.2963	6.21178	0.389604	0.450497	0	3.59288	2.1765	9.38537	7.48925	1.23295	1.43528	1.27176	1.13018	0.266158	6.05671	26.1829
Sprom_anno1.g11291	GO:0016757, GO:0006493, GO:0044249	1.12409	0.914469	0.749216	1.90248	0.144096	0.300897	0.21483	3.29699	0.778474	1.18217	1.19203	0.606439	0.45311	1.52675	2.51475	0.774474	1.35534	0.731578	0.555089	0.737517
Sprom_anno1.g11292	NA	1.79909	1.50689	0.811426	1.78066	6.50064	4.32295	5.82407	2.04556	0	1.55454	1.35233	2.54216	1.18291	0	2.44434	1.76702	6.94183	6.12258	0.466017	2.0521
Sprom_anno1.g11293	NA	0.507602	2.31331	0.652818	1.59285	5.22195	5.43101	3.65642	1.34295	0.0916757	4.03019	2.50003	1.72892	4.00798	10.358	5.46572	4.50573	4.68035	7.79648	3.45743	1.92033
Sprom_anno1.g11294	GO:0005929, GO:0030990, GO:0098590	0	0.456111	0.533591	0.937764	5.75718	0	0	0	0	14.151	0.967459	0	0	0	0	0	41.7454	0	1.33205	1.22445
Sprom_anno1.g11295	GO:0016020, GO:0016740, EC:2	6.88784	11.5878	7.51532	6.98404	0.626491	1.68135	1.97313	4.49753	16.3981	7.21192	12.3004	11.9584	23.624	6.89389	7.29537	22.4122	10.1368	4.01525	31.2487	4.99109
Sprom_anno1.g11296	GO:0030990, GO:0098590, GO:0005930, GO:0005874, GO:0008017	13.9782	12.5577	9.01804	20.5958	0.908889	0.259796	1.13235	29.2745	4.42596	18.4958	8.75977	1.85454	1.32554	1.62046	19.1817	6.70842	9.52364	0.7034	1.47598	2.20892
Sprom_anno1.g11297	GO:0005634, GO:0016020	39.3125	32.4863	33.0611	17.9925	18.903	29.4475	29.0173	25.7425	18.0169	18.3134	26.1566	39.4447	63.6043	18.7967	24.4442	41.4827	20.5793	13.4671	22.1331	11.7842
Sprom_anno1.g11298	NA	0.348996	0.374614	0.326801	0.365146	0.136837	0.254259	0	2.12944	0.906834	2.91188	0.549659	0.259306	0.194582	1.00932	0.782615	1.02115	0.482225	0.183556	0.304147	0.582188
Sprom_anno1.g11299	GO:0016020	0.144429	0.306632	0.22232	1.95867	0.41989	2.64734	1.15937	1.35242	0.0690329	3.29193	1.80634	0.358428	0.132743	0.887222	0.552501	9.49324	1.00845	0.281551	1.71625	0.114007
Sprom_anno1.g113	NA	71.7454	63.5537	116.706	161.593	11.0952	0	0.943449	0	0	0	0	170.92	75.2957	46.0366	0	0	0	6.23848	19.051	32.6275
Sprom_anno1.g1130	NA	0.605135	0.455215	0	0.235232	0	0	0	0	0	0.81265	0	3.69833	0	0	0	0	0.4888	0	0	0
Sprom_anno1.g11300	GO:0016020	15.8969	12.7042	6.90053	107.181	45.7449	8.83909	1.20203	56.2033	40.3419	5.39231	4.44636	183.131	77.8465	16.5391	21.005	30.0612	78.1986	25.5236	68.095	66.9821
Sprom_anno1.g11301	GO:0016020, GO:0016491, EC:1	1.42545	0.504388	1.31821	0.495673	0	1.72883	0	1.14136	2.77069	0	3.01618	2.35835	0.335866	0.654951	1.81765	4.9292	0	0.310536	2.07978	1.71735
Sprom_anno1.g11302	GO:0016020, GO:0016491, EC:1	13.3933	6.19018	7.375	3.92682	7.8709	20.6014	11.1003	18.8311	9.41361	8.19528	2.72263	15.9405	6.60401	11.0624	10.3298	5.75843	3.78101	4.20461	13.0708	2.06242
Sprom_anno1.g11303	NA	0.572681	0.417871	0.365402	1.4048	0	5.22521	0	3.8772	0	27.0834	5.93536	0	0.713791	0.784101	8.92095	15.7509	20.7207	0.126791	0.825445	0
Sprom_anno1.g11305	GO:0005525, GO:0043093, GO:0051258, GO:0000917, GO:0032153, GO:0005737, GO:0003924, GO:0005874, GO:0007017, EC:3.6.1.15	0.713735	3.31357	1.19274	0.750063	0.70507	3.09278	1.74195	3.63851	0.507408	1.92471	0.555531	4.40564	1.83376	2.20023	2.25381	0.754207	6.46836	0.94716	1.54438	2.29953
Sprom_anno1.g11306	GO:0005525, GO:0051301, GO:0048285, GO:0032153, GO:0005737, GO:0003924, GO:0005874, GO:0007017, EC:3.6.1.15	2.77937	4.01789	0.752064	4.3041	17.464	9.8937	3.64321	14.9119	0.1894	1.67181	3.72687	61.5148	16.288	1.09034	21.3259	27.145	30.3453	0.437394	0.861588	0.937009
Sprom_anno1.g11307	NA	0	0	0	1.74145	0	0	0	1.74705	0	0	0.62797	0	0	0	0	1.76365	0	0	0	0
Sprom_anno1.g11308	NA	0.299219	0.215154	0.469518	0	0	0	0	0.231777	0	0.541388	0.15658	0.740428	0.371327	0.205742	0.184566	0.104555	0.114329	0.262964	0.216888	0.591443
Sprom_anno1.g11309	NA	0.558125	0.241254	0.105321	0.116998	0.109754	0.305176	0.361718	0.516786	0.3204	0.403539	0	0.828376	0.311882	0.920511	0	0.234322	0.5109	0.0736499	4.00204	0
Sprom_anno1.g1131	NA	0	0	0	0	0	0	2.07964	0	1.31929	0	0.548551	0.4294	1.28442	2.53677	0.660408	0	0.175232	0.905013	0	0
Sprom_anno1.g11310	NA	6.65683	22.7606	28.2701	42.4343	16.5038	32.5024	44.9788	43.3171	29.4374	50.0194	28.6281	80.0782	19.7875	71.6961	34.6946	22.1779	28.876	43.4581	19.0262	41.8128
Sprom_anno1.g11311	NA	6.40685	6.80855	6.2519	5.29208	7.85071	6.54256	6.6859	5.69373	20.3856	5.79224	14.3358	9.05823	16.8249	10.8501	4.32768	14.1018	9.6446	12.472	11.2556	7.11591
Sprom_anno1.g11312	GO:0051640, GO:0006888, GO:0061025, GO:0012507, GO:0005783, GO:0006886, GO:0005795, GO:0005773, GO:0005886, GO:0032501	2.0745	2.23982	1.85342	3.08315	0.597715	2.12988	2.33873	3.60913	2.39485	2.13022	2.27259	3.16573	2.07121	2.53257	3.27721	0.85769	5.27115	1.13239	1.42363	1.2444
Sprom_anno1.g11313	NA	1.19383	0.411653	0.424877	0.535024	0.213153	0.174076	0.565406	1.7418	0.657711	0.722574	0.448307	1.20708	1.26696	1.1751	1.1736	0.830565	0.5247	0.621067	1.11566	0.882401
Sprom_anno1.g11314	GO:0016746, GO:0005783, GO:0005773, GO:0005886	16.9645	30.6667	35.5377	61.4102	65.8428	67.3762	31.9536	160.355	70.0195	57.7208	17.0679	89.7193	31.9244	59.9989	78.7082	66.8706	167.644	24.5015	10.0164	21.9394
Sprom_anno1.g11315	GO:0016020, GO:0006629	224.34	705.471	524.05	703.559	1418.59	504.246	774.136	1544.58	770.245	1064.48	907.148	870.233	515.326	970.234	741.837	1231.89	1797.94	261.156	299.226	624.968
Sprom_anno1.g11316	GO:0016020, GO:0016760, GO:0030244, EC:2.4.1.12	0.39097	0.185735	1.57895	0.544807	2.68434	1.5422	1.00449	0.719887	0.251767	3.47454	0.548913	2.36877	0.403105	1.43765	0.573234	0.633785	0.704644	0.313455	3.17603	0
Sprom_anno1.g11317	GO:0016760, GO:0005886, EC:2.4.1.12	1.85578	1.64164	3.00796	2.52862	1.20653	1.53428	2.4828	7.42962	4.5089	2.53922	2.91209	3.16947	8.73339	4.72149	4.70592	4.97338	3.38663	6.87281	8.10359	2.40021
Sprom_anno1.g11318	GO:0007099, GO:0005814	2.85702	4.57408	5.34702	5.3113	4.1108	3.06744	4.09533	10.6483	5.73532	3.07609	1.59405	3.77758	0.607042	0.920741	3.31461	3.77081	7.14007	0.42854	1.71739	3.78556
Sprom_anno1.g11319	GO:0005634, GO:0004798, GO:0005524, GO:0009142, GO:0005739, GO:0016020, GO:0006233, GO:0005829, GO:0046940, EC:2.7.4.4, EC:2.7.4.9	80.5237	151.189	149.366	181.987	104.218	40.6641	133.126	195.428	113.37	202.714	77.9097	83.0849	35.8226	148.105	270.314	129.725	118.143	58.9292	24.7967	96.4141
Sprom_anno1.g1132	NA	0.719876	0.15639	0	0.453289	0	0.262555	1.13031	1.31925	0.617085	1.03823	1.34966	2.49078	0.805814	0.296354	1.83848	0.758079	0.491822	0.285765	1.09266	0.508722
Sprom_anno1.g11320	NA	4.97396	0.751445	1.80336	3.19788	4.79618	1.66931	4.83741	0.81445	4.77514	0.15805	1.7833	3.88822	4.30172	2.8818	2.26992	0.456779	2.30494	0.517102	0.47477	0.725855
Sprom_anno1.g11321	NA	1.80796	0.327929	1.451	4.03694	0.074823	4.49161	0.422656	7.66623	0	1.10651	2.52169	5.30811	1.68721	1.49647	0.953901	0.651042	12.5912	0.45437	0.902667	0.406882
Sprom_anno1.g11322	GO:0046872, GO:0005739, GO:0016020, GO:0051539, GO:0016992, GO:0009536, GO:0009107, GO:0009249, EC:2.8.1.8	150.762	275.249	177.804	357.875	225.28	227.986	352.234	309.962	272.762	267.496	209.452	477.606	223.79	266.646	395.723	246.708	133.661	300.833	223.618	505.794
Sprom_anno1.g11323	GO:0003700, GO:0006355	8.74278	22.4285	12.1275	26.2211	19.8943	37.1122	5.11734	65.6283	7.43468	16.6147	12.7182	18.5327	116.687	41.5282	47.3801	56.3079	33.4899	113.563	202.501	27.6494
Sprom_anno1.g11324	GO:0034472, GO:0016020, GO:0032039	1.22885	1.69709	2.77991	2.35245	2.00065	1.6359	2.73037	3.36327	2.71156	4.26808	2.20063	3.404	2.02494	1.93176	4.40589	2.52827	2.4807	1.25171	1.75774	3.22348
Sprom_anno1.g11325	GO:0019706, GO:0000139, GO:0018345, GO:0044249, GO:0005773, GO:0005886, EC:2.3.1.225	12.6857	8.77144	14.1724	26.7732	20.0623	30.2981	25.4595	30.7818	14.8759	55.5671	18.1226	19.2453	4.47699	24.2379	61.187	42.546	37.3333	15.1935	8.05051	35.0631
Sprom_anno1.g11326	GO:0016422, GO:0099122, GO:0080009, EC:2.1.1.62	2.57338	2.70231	2.84066	10.74	25.2264	15.6076	28.2628	4.46871	3.85991	0.454318	8.03594	8.83529	5.82346	25.0033	13.4474	12.3185	15.3611	8.11617	5.01826	7.36432
Sprom_anno1.g11327	GO:0010028, GO:0046422, GO:0016851, EC:1.23.5.1, EC:6.6.1.1	38.4633	51.6062	37.0732	63.9173	47.5322	47.356	93.6417	40.5016	46.5938	26.1521	38.2032	42.0447	3.19194	13.4994	21.1648	15.9045	15.984	19.659	4.25676	13.0882
Sprom_anno1.g11328	GO:0015631, GO:0005634, GO:0005813, GO:0007099, GO:0005814, GO:0016020, GO:0035735, GO:0097712, GO:0035082, GO:1905349, GO:0061512	1.24571	1.44008	0.960314	1.46491	2.21325	1.34275	1.18871	3.8136	1.05879	1.85012	0.455255	0.879392	1.53977	4.08773	0.542834	0.656883	0.351911	1.79359	0.209456	3.39638
Sprom_anno1.g1133	GO:0000166, GO:0035870, GO:0036222, GO:0046872, GO:0005737, GO:0036220, GO:0009204, GO:0009117, EC:3.6.1.66, EC:3.6.1.9	0.291317	0.561823	2.45002	2.55905	0.913	0.053049	1.15869	4.39212	0.0842426	1.48093	0.643146	3.03131	1.21105	2.40851	0.437175	0.668922	2.55379	2.83178	0.698688	1.22333
Sprom_anno1.g11330	NA	3.08599	0.261993	4.19113	4.76052	0.717035	0.0739705	1.12653	3.41762	0.585225	1.76595	3.19365	3.82024	1.13266	2.85038	1.36073	0.679724	6.72116	1.6033	5.03895	1.15912
Sprom_anno1.g11331	GO:0008962, EC:3.1.3.27	98.4749	171.041	113.423	103.329	146.895	97.1377	81.4108	121.904	104.992	44.1494	37.1794	166.914	59.9264	292.956	71.6632	99.4022	119.507	72.5764	42.5378	120.501
Sprom_anno1.g11333	NA	0	0	0	0	0	0	4.18009e-07	0	0	0	0	0	0	0	0	0	0	0	0	0
Sprom_anno1.g11334	NA	4.04909	3.92739	16.7452	33.9957	27.9345	25.3167	13.6222	3.9744	0.413168	20.8551	4.5184	19.4777	14.8389	1.78591	17.1434	3.65507	13.5012	9.37667	1.72453	6.4716
Sprom_anno1.g11335	NA	7.94004	6.62612	11.19	6.17096	5.38139	4.58283	19.7757	7.94782	1.72994	5.15334	4.44845	11.227	7.04049	11.0006	13.3821	5.80458	39.2665	5.07643	6.23516	8.99931
Sprom_anno1.g11336	GO:0005634, GO:0005524, GO:0005516, GO:0005737, GO:0016020, GO:0046777, GO:0004674, GO:0018105, GO:0035556, EC:2.7.1	42.6701	14.6339	12.4509	17.7092	82.9947	63.4904	48.3148	42.6734	34.2838	27.8706	29.0027	49.2396	64.7424	32.285	16.5953	51.7782	42.673	47.3382	42.09	101.748
Sprom_anno1.g11337	NA	8.20311	2.51091	3.50636	4.29561	1.83061	3.5668	4.60961	3.90748	0.670625	5.06257	2.63598	6.92138	4.42327	4.0393	18.8422	2.83187	4.06439	1.78082	6.28647	3.20932
Sprom_anno1.g11338	NA	0.645084	0.131479	0.140364	1.30631	2.13187	0.125253	0	0.708171	0	0.0692278	0.481751	0.235426	0.175649	0.383862	1.35737	4.48895	0.143033	1.32512	0.172052	0.228583
Sprom_anno1.g11339	GO:0019901, GO:0003725, GO:0016020, GO:0004672, GO:0005730, GO:0004860, GO:0006469	294.592	303.625	245.895	190.623	112.546	113.261	271.79	143.041	271.382	206.732	252.169	164.117	231.487	130.512	220.072	125.517	110.751	89.6452	340.243	89.5284
Sprom_anno1.g1134	GO:0000166, GO:0035870, GO:0036222, GO:0046872, GO:0005737, GO:0036220, GO:0009204, GO:0016301, GO:0009117, EC:3.6.1.66, EC:3.6.1.9	0.678872	0.364919	0.589915	0.799006	1.91348	5.27422	0.335846	1.18799	0.122146	1.38244	0.694133	2.62555	0.530915	1.0266	1.27242	0.798622	0.487071	0.446601	1.15746	10.1793
Sprom_anno1.g11340	GO:0016887, GO:0003777, GO:0007018, GO:0005875, GO:0005874, GO:0008017	0.340302	0.292144	0.888997	0.712047	0.200117	0.123959	0.270296	1.59814	0.196546	0.98774	0.964922	0.939007	0.77251	1.40954	0.763557	0.782205	0.156779	0.536871	0.819195	0.536727
Sprom_anno1.g11341	GO:0032968, GO:0005634, GO:0005524, GO:0000307, GO:0016020, GO:0030332, GO:0051726, GO:0004693, GO:0006468, EC:2.7.11.22	2.98739	15.6664	43.0287	0	2.9373	9.98685	0	3.79166	0	3.3597	14.7069	1.16751	0	3.92284	19.8241	1.07537	0	20.5947	0	22.8663
Sprom_anno1.g11342	GO:0005794, GO:0016020	1.0191	1.20951	0.773904	1.92924	0.477472	0	1.47323	3.52675	1.75746	0.921781	0.776696	1.51819	0.226699	2.02881	1.24297	0.507944	1.51812	0.159957	0	4.83285
Sprom_anno1.g11344	GO:0016857, GO:0016020, GO:0019200, GO:0016773	11.0337	9.40155	18.5412	5.54211	4.47159	8.84289	30.2095	16.8962	10.6129	7.20248	8.2221	0.546477	6.0163	24.6119	11.395	3.92176	1.26976	7.25633	6.00838	24.2642
Sprom_anno1.g11345	GO:0035735, GO:0097712, GO:0035082, GO:1905349, GO:0061512	2.5132	2.56478	1.34479	2.14417	0.464811	0.716296	1.23072	3.94141	0.447984	3.96033	1.47042	5.82096	6.15755	3.55441	2.85346	1.49066	2.49908	2.08071	2.89273	3.69261
Sprom_anno1.g11346	GO:0005634, GO:0031625, GO:0005737, GO:0016020, GO:0019941, GO:0044248, GO:0016567	6961.22	5466.35	4520.82	1393.5	274.907	442.834	801.779	2336.53	10138.8	5032.12	12450.5	1066.82	3982.59	3113.15	1718.42	1929.72	2000.87	2105.55	4258.04	861.473
Sprom_anno1.g11347	GO:0000724, GO:0005694, GO:0045944, GO:0006633, GO:0005886, GO:0046890, GO:0042180, GO:0004842, GO:0031327, GO:0000152, GO:0046872, GO:0016573, GO:0070531, GO:0031056, GO:0031400, GO:0031401	3.13877	4.61824	8.28646	17.9592	15.9167	10.9277	1.95732	16.9446	13.075	6.14391	6.11211	10.6724	0.285824	0.508748	9.57187	12.6588	15.7519	4.2051	0	8.15063
Sprom_anno1.g11348	NA	1.09988	1.0186	0.753346	1.11856	0.594022	0.289751	0.693891	2.06562	0.504274	1.47498	0.549465	2.189	1.31504	2.21666	1.26102	0.451761	0.469488	0.739561	1.16971	0.728944
Sprom_anno1.g11349	NA	0.349466	0.739331	0.671855	6.66577	1.93243	0.152802	0.39765	0.13156	0.0722688	0.305097	2.75368	4.33065	2.3355	3.28139	0.629305	0.705466	0.883348	1.86769	0.490092	5.26918
Sprom_anno1.g1135	NA	0.709357	0.303738	0.718121	1.35366	0.463112	0.161445	0	2.5055	0.341822	0.321924	0.745627	1.90489	0.768499	0.977284	2.48067	1.30752	0.613549	0.116467	0.32787	0.257334
Sprom_anno1.g11350	GO:0000166, GO:0005634, GO:0005956, GO:0016020, GO:0005829, GO:0051726, GO:0004674, GO:0018105, GO:0018107, EC:2.7.1	0.0896486	8.10903	3.11721	7.32233	0	9.31015	0.887117	7.10656	0.258109	18.1821	1.54981	3.77236	2.33505	8.51074	2.99593	0.657141	0.308755	1.00366	3.60881	0.745424
Sprom_anno1.g11351	GO:0005759, GO:0016020	3.09207	3.60492	18.4717	27.2478	12.4751	19.3252	21.4307	5.41356	2.4742	6.53451	2.70081	8.61132	1.91719	1.06376	8.94098	11.1484	7.10352	10.2348	6.4494	22.7651
Sprom_anno1.g11352	GO:0120115, GO:0008033, GO:0005682, GO:0000932, GO:0000974, GO:0008266, GO:0006364, GO:0005730, GO:0005732, GO:0005688, GO:0000398, GO:0005687, GO:0071013, GO:0071011, GO:0046540, GO:0016020, GO:0000290, GO:1990726	123.319	181.644	395.671	331.769	171.51	265.554	249.875	228.376	290.952	375.139	139.767	216.992	141.833	99.6139	441.993	166.403	197.682	167.942	46.6246	141.264
Sprom_anno1.g11354	GO:0016020, GO:0030433, GO:0044248	2.32209	9.54056	24.2313	13.7293	12.0517	6.04724	4.44915	34.1582	23.9275	9.50778	24.5728	7.26012	3.66733	34.8284	11.1461	13.4478	60.3087	5.8446	9.21456	7.12196
Sprom_anno1.g11355	GO:0005635, GO:0006998, GO:0005515, GO:0005773, GO:0030674, GO:0005886	168.767	280.075	327.045	441.531	240.887	173.818	276.03	403.111	420.754	459.688	354.6	295.089	260.48	323.73	459.218	237.903	465.927	165.981	132.045	289.909
Sprom_anno1.g11356	GO:0004722, GO:0006470, GO:0043169, GO:0110165, EC:3.1.3.16	20.3735	12.401	5.99089	4.39145	8.66965	16.8962	6.77323	15.7833	3.69327	1.03047	12.7995	8.36607	12.2787	8.79803	5.32547	14.4504	7.20224	7.26743	16.7678	0.338803
Sprom_anno1.g11357	NA	42.5473	38.6206	31.6763	48.2951	29.5209	29.7376	14.2401	19.4185	13.5785	17.3605	23.7361	15.4164	1.48436	9.39488	37.3193	41.7527	27.625	22.166	12.0796	59.2598
Sprom_anno1.g11358	GO:0003690, GO:0006355	2.26994	1.923	2.69704	34.229	2.52625	1.10431	3.35672	10.763	4.99311	9.46538	8.9675	7.51872	5.48253	11.1735	2.58589	26.2537	10.5941	1.9504	14.6525	28.5376
Sprom_anno1.g11359	NA	0	3.26678	0	4.02039	0.471529	0	1.79415	1.98519	0.653886	0.834806	0	1.16002	24.9404	0.960864	0	5.60508	0.516779	0.322524	0	18.7853
Sprom_anno1.g1136	NA	1.57264	1.01857	0.790397	2.74643	2.47282	2.57941	0.414019	4.8646	0.753042	1.32731	1.31601	1.55639	1.56173	10.5946	1.5495	1.86938	1.08078	0.483944	1.0256	1.4909
Sprom_anno1.g11360	NA	3.28166	5.15335	0.530855	7.20447	3.79492	1.49843	1.58001	3.61011	0.767765	2.92658	0.842948	4.03784	14.3476	4.47353	2.8765	0.581793	1.52654	3.47346	1.47063	2.52718
Sprom_anno1.g11361	NA	1.46921	1.61655	3.74519	18.8772	40.795	29.9732	14.2126	64.2486	11.1449	0.864072	11.1254	14.7805	0.561365	27.4397	30.5494	29.2249	39.1166	5.44228	0.471542	29.162
Sprom_anno1.g11362	NA	3.39358	0	0	0	0	0	0	0	0	1.17067	0	0	0	1.35192	2.17021	0	0	0	0.713358	0
Sprom_anno1.g11363	GO:0016853, EC:5	751.887	703.188	566.15	174.885	295.385	461.382	288.471	278.395	753.256	493.647	1022.88	283.664	792.713	698.562	257.557	820.973	389.679	1005.42	2806.06	610.201
Sprom_anno1.g11364	GO:0016020, GO:0051536	0	0	0	0	0	0	0	0	0	0	0	0	0	0	0	0	0	0	0	0
Sprom_anno1.g11365	NA	0	0	0	0	0	0	0	0	0	0	0	0	0	0	0	0	0	0	0	0
Sprom_anno1.g11366	GO:0016020, GO:0003824	0	0	0	0	0	0	0	0	0	0	0	0	0	0	0	0	0	0	0	0
Sprom_anno1.g11369	NA	0.399431	0.319174	0.250226	0.436793	0.233476	0.729515	0.301348	0.762688	0.228674	0.665868	0.937784	0.704861	0.490074	1.47862	0.338889	0.331355	0.286643	0.2306	0.500752	0.456638
Sprom_anno1.g1137	NA	106.494	70.254	167.345	30.1216	0.226323	0.380455	0.355236	3.95406	3.38351	4.97208	0.777284	0.895567	3.76298	1.20074	1.47123	2.89771	5.71908	1.37884	0.351795	1.07612
Sprom_anno1.g11370	GO:0016149, GO:0006415	0	0.757482	1.8744	3.00786	7.70428	4.75957	1.97807	5.62579	0	0.323348	1.55766	9.0493	0.573678	0	0.76799	15.2623	1.17706	0.64564	1.14153	0.602079
Sprom_anno1.g11371	NA	0.394011	0.287978	0.510335	0.718439	0.129275	0.718119	0	1.20796	0.375899	0	0.209275	1.41049	1.22411	1.35216	0.8638	0.141227	0.299637	0.433872	0.854798	0.464843
Sprom_anno1.g11372	GO:0031625, GO:0031461, GO:0044237, GO:0006511, GO:0016567	2.13509	1.16573	3.68464	2.04166	0.800085	1.07518	1.99148	3.00923	2.82946	4.70615	0.932569	1.46365	4.84819	1.59719	2.3962	1.3258	1.20752	0.7451	2.18084	1.35844
Sprom_anno1.g11373	NA	3.43252	2.66053	3.22005	4.67911	1.45331	3.16298	2.0569	12.6967	2.87681	6.51017	3.76763	7.80704	3.93356	8.0763	8.47489	2.08763	3.6711	1.57578	2.52021	3.13393
Sprom_anno1.g11374	NA	3.1893	7.06043	8.8105	12.1285	5.10362	16.5969	25.865	4.58256	1.90153	12.9485	2.91026	88.8667	23.4155	56.6523	8.5148	5.4513	20.159	2.28377	9.22721	40.6081
Sprom_anno1.g11375	GO:0005741	1.28315	0.691088	2.32644	1.34377	0.449924	0.417486	1.99469	1.2813	0.131904	2.3232	1.00808	2.38196	0.852688	3.21531	1.19036	1.63195	0.736317	0.905544	0.697927	1.08836
Sprom_anno1.g11376	GO:0046872	1.48231	1.22668	3.00127	4.02677	1.12336	1.61901	3.47519	2.98915	0.537413	4.51574	0.995733	1.83735	0.37813	2.14686	0.980084	1.31215	0.34306	2.50244	0.404546	1.4647
Sprom_anno1.g11377	NA	0.28922	0.314191	0	0	0.285046	4.74688	0.851388	1.9872	0.619752	21.3765	2.71104	1.60825	1.07919	1.78591	0.791232	7.91932	0.164648	13.5866	1.09743	0.510916
Sprom_anno1.g11378	GO:0000808, GO:0005656, GO:0006261, GO:0016020, GO:0071897, GO:0006364, GO:0042555, GO:0097373	4.23734	2.20031	4.41469	4.21864	1.27272	1.8049	2.30699	3.53025	0.592074	2.10765	2.04549	2.36983	0.889052	3.67102	1.27778	7.14081	1.18069	1.03332	4.09522	2.85091
Sprom_anno1.g11379	GO:0003843, GO:0006075, GO:0000148, EC:2.4.1.34	0.301362	0.608093	0.425574	1.39172	0	0.497039	0	2.01824	0.415928	1.07993	0	2.49934	1.2291	3.62199	0.973509	1.13372	0	0	1.19559	0.658319
Sprom_anno1.g1138	NA	1.65824	1.27543	6.68925	1.16406	0	4.54771	5.17292	0	0	0	4.15949	2.0086	7.20971	1.1086	0.904266	0.591765	0	11.2613	8.76852	0.618358
Sprom_anno1.g11380	NA	0.156326	0.340299	0	0	0	0.142574	0	0.356687	0.222947	0.844648	1.21961	0	0.437719	0.643197	0.284054	0	0.177674	0.310598	1.01614	0.918859
Sprom_anno1.g11381	NA	0.113558	0.491017	0.321547	0.238067	0.223341	0	0.671754	0.788108	0.162931	0	0.178008	0	0.105772	1.40455	0.418388	0.238428	0.389698	0.299751	0.370077	0.268773
Sprom_anno1.g11382	NA	0.729475	5.63544	5.6361	14.3395	1.68639	14.6522	11.288	11.8792	0	27.3934	27.822	0.599161	0.455506	0	10.3236	0.774689	45.2855	0.324338	1.04809	0.282131
Sprom_anno1.g11383	NA	6.74667	4.07967	4.85754	7.19208	0.337369	7.92023	3.83269	1.05787	0.164049	0.206649	2.15082	3.53556	0.426057	0.942862	13.4729	0.240112	0.39237	8.22576	0.37264	9.3362
Sprom_anno1.g11384	GO:0000045, GO:1990234, GO:0044804, GO:0000407, GO:0016020, GO:0006508, GO:0006497, GO:0018410, GO:0009267, GO:0044249, GO:0000422	1.18964	5.02504	7.83934	3.32329	2.04509	2.61944	6.857	0.691262	18.1006	8.61025	1.24514	10.3035	5.07471	0.409007	27.8898	27.6417	33.1852	2.15622	0.107792	8.34849
Sprom_anno1.g11386	GO:0042973, GO:0052861, GO:0008152, EC:3.2.1.21, EC:3.2.1.39, EC:3.2.1.6	0.376844	0.66672	0.696982	1.83456	0.367505	5.25604	0.756257	1.27565	0.18312	0.687503	0.583826	2.33802	0.697749	0	1.84109	1.50262	0.14618	1.78204	2.33677	0.302675
Sprom_anno1.g11387	NA	6.8775	9.50233	19.647	23.8464	3.21228	48.0251	0	25.1362	9.99667	10.333	27.8438	19.7133	3.52959	37.9686	20.7579	3.41321	16.0278	11.1767	1.77361	2.42852
Sprom_anno1.g11388	NA	1.1657	0.425519	1.30245	1.02135	0	0.531829	0.378422	0.437988	0	1.39527	1.20774	4.07525	0.908226	2.39368	0.357866	1.64465	0.439105	0.387213	0.629954	1.13531
Sprom_anno1.g11389	NA	0.67513	0.795474	2.50065	2.66682	0.603263	4.51955	2.16237	1.77535	0.45089	0.505995	0.964922	0	0.189717	0	1.18702	3.00128	0.532137	0.0894786	3.00968	4.62384
Sprom_anno1.g1139	NA	0.894373	1.65913	1.16205	1.57184	0.591195	3.54031	1.14478	6.51252	1.25192	1.0614	0.91674	3.29708	1.39706	2.43532	5.70876	2.2231	0	1.99672	0.640377	2.40244
Sprom_anno1.g11390	NA	6.58805	5.68709	3.51078	6.09927	4.46681	3.9411	12.6558	3.22678	8.45023	6.15708	4.23493	2.44908	16.2033	5.74165	5.49329	0.637749	2.71857	2.34671	13.0398	0.562728
Sprom_anno1.g11391	GO:0065008, GO:0000041, GO:0005262, GO:0070588, GO:0051480, GO:0036094, GO:0043168, GO:0034703, GO:0005886	0.546172	0.270839	0.235943	0.180136	0.248817	1.0504	0.256009	0.491299	0	0.465469	1.01224	0.300648	0.57009	0.348353	0.244004	0.264681	3.18225	0.500241	0.263567	0.413205
Sprom_anno1.g11392	NA	3.87899	2.53829	2.06384	2.05098	1.91734	3.28674	3.83889	0.38292	1.47179	0.581648	0.758933	4.94509	10.6257	1.21152	3.86214	3.44195	1.90626	3.5075	2.44214	0.576162
Sprom_anno1.g11393	GO:0000978, GO:0000981, GO:0006357	0.128161	0.245105	0.716328	0.312483	0.159313	0.2024	0.174437	0.506368	0.390969	0.857273	0.407109	0.711363	1.26758	1.25732	0.161055	1.77573	0.296404	0.172225	0.398109	0.482569
Sprom_anno1.g11395	GO:0061630, GO:0044237, GO:0016567	1.47364	0.916925	0.800022	1.46116	0.760691	0.565131	1.0765	2.72327	0.223682	1.68708	1.09847	1.92048	1.29784	2.08209	2.31311	0.648924	1.51644	0.561276	1.09784	1.47687
Sprom_anno1.g11396	GO:0000045, GO:0005634, GO:0043161, GO:0061025, GO:0043130, GO:0007030, GO:0071709, GO:0016020, GO:0005829, GO:0071763	0	0	0	0	0	0	0	0	0	0	0	0.727561	0	0	0	0.620277	0	0	0	0
Sprom_anno1.g11397	GO:0031593, GO:0005829, GO:0044248, GO:0006511	0	1.99046	0	0	0	0.245521	0.1697	0	0.790121	3.3701	1.33479	0	0	0.497669	0	0.460564	0	1.01321	0.152246	0.516887
Sprom_anno1.g11398	GO:0005743, GO:0031514, GO:0005471, GO:0140021, GO:1990544	994.272	1095.91	993.009	949.943	852.693	979.973	841.498	718.807	847.419	929.912	1521	579.807	1320.32	1177.66	1453.69	1392.02	1449.51	1214.45	753.875	1082.52
Sprom_anno1.g11399	NA	0.522779	0.420564	0.672566	0.615225	0.320168	0.119012	0.129815	0.767906	0.0943915	0.711434	0.308909	0.104934	0.364256	0.350538	0	0.526926	0.602362	0.300621	0.277532	0.233759
Sprom_anno1.g114	NA	0	0	0	0	0	0	0	0	1.04503	0	0	0	0	0	0	0	0	0	0	0
Sprom_anno1.g1140	NA	0.885559	0.272623	0.517636	2.19303	0.252769	0	0.477223	0.547473	0.695674	1.9583	0.638269	1.2167	0	0	0	0.262168	1.38428	0.541298	0.301505	0.572471
Sprom_anno1.g11400	GO:0003676, GO:0005524, GO:0005739, GO:0016020, GO:0004386, GO:0000027	1.25433	0.78039	0.696954	1.74109	0.192795	0.33587	0	1.52407	0.570187	2.63848	1.21858	16.463	1.64998	0	1.75664	1.42981	1.06485	1.51186	1.36391	1.01966
Sprom_anno1.g11401	NA	1.21054	1.4048	0.477446	1.30156	0.192486	0.11925	0	0.615564	0.0945882	0.712914	0.515924	0.255867	0.122923	0.676524	0.245087	0.273575	0.226367	0.0860655	0.361591	0.156149
Sprom_anno1.g11402	NA	0.778276	3.69354	4.82514	8.1313	0.765374	0	0	1.52769	0	0	0	0	0	0	1.22521	1.67552	0.818308	0.533191	0.814909	1.71729
Sprom_anno1.g11403	NA	1.0729	3.22594	2.86084	6.46292	1.75039	2.5582	2.74638	4.34316	0.443676	0.742507	0.645037	1.20274	0.331998	2.74655	0.8646	1.04696	4.71963	0.503036	0.557233	2.38122
Sprom_anno1.g11404	NA	0.313881	0.279983	0.439493	0.109388	0.35849	0.476269	0.937193	2.34613	0.832731	0.285076	0.330194	0.518518	0.2914	8.00372	0.884935	0.654805	0.543566	0.480788	0.45642	0.250025
Sprom_anno1.g11405	GO:0004672	0.392279	0.101944	0.20625	0.814321	0.488369	0	0.351246	0.795945	0.628484	0.203445	0.17697	0.553491	0.103238	1.1557	0.213296	0.449926	0.203011	0.0728809	1.38201	0.268702
Sprom_anno1.g11406	GO:0005737	28.0239	40.5625	73.9998	116.275	103.867	142.228	122.514	102.771	77.6309	57.8516	65.2613	112.812	9.68961	66.0302	91.6173	84.3688	58.9902	30.6566	7.19745	42.302
Sprom_anno1.g11407	NA	1.41699	1.4421	1.11737	1.20578	1.03591	0.412131	0.574668	4.08768	0.607547	0.897512	0.969827	1.45493	1.34495	6.71979	1.92188	0.567716	1.55882	0.964667	1.03022	1.29183
Sprom_anno1.g11408	NA	1.40234	1.04276	1.42849	2.11407	0.511668	0.571433	1.26154	3.64455	0.634439	1.26932	0.460438	2.70011	1.52211	2.67116	2.63825	0.944464	1.45389	0.979707	1.52369	1.04504
Sprom_anno1.g11409	GO:0044666, GO:0048188	178.25	255.656	252.005	269.309	156.159	287.118	166.92	196.866	164.805	186.27	210.331	176.762	134.334	175.133	316.982	208.38	175.758	196.186	22.3609	175.605
Sprom_anno1.g1141	NA	1.19062	0	1.27455	0	0	0	0	2.22378	0	1.99315	0	0	2.13072	0	5.37434	7.73601	1.22448	0	8.63435	1.29802
Sprom_anno1.g11410	GO:0035861, GO:0016020, GO:0140014, GO:0000724, GO:0006289, GO:0000723, GO:0051329, GO:0031573, GO:0005730, GO:0030896, GO:0140013, GO:0033314	9.46081	4.35932	16.731	8.4243	25.428	4.57457	10.4106	7.22563	5.52996	2.8428	1.11988	13.2854	22.7308	1.18027	1.83081	17.3584	9.1414	1.138	1.55417	1.85734
Sprom_anno1.g11411	GO:0036211, GO:0016811, GO:0005634, GO:0006515, GO:0009100, GO:0016020, GO:1901136, GO:0005829, GO:0044248	0.373978	0.492333	0.345841	1.30044	0.48628	0.340179	1.50101	0.947565	0.498427	0.938745	0.724785	1.23746	1.03866	1.55031	1.19218	0.646607	1.45069	1.79237	1.36412	1.65205
Sprom_anno1.g11412	GO:0016020	4.37807	4.21839	6.35014	30.795	56.3225	40.0393	20.1733	44.7649	15.5849	49.9743	15.0002	60.0408	31.7102	174.512	21.744	24.9803	46.8766	35.8138	3.52658	45.2567
Sprom_anno1.g11413	GO:0005525, GO:0003924, GO:0005829, GO:1990904, EC:3.6.1.15	3.74301	14.6805	14.1653	15.7374	15.9865	21.8733	30.2007	2.90654	9.45292	5.76325	4.72073	13.1467	5.22454	3.89907	11.8222	19.961	15.026	8.63301	0.869954	13.2379
Sprom_anno1.g11414	NA	1.26236	0.68368	1.07483	1.58873	0.621254	0.575342	7.2047	2.03586	0.36161	2.507	0.790446	1.40464	0.588283	0.7802	1.6212	2.65381	1.15304	0	0.84377	0.149094
Sprom_anno1.g11415	NA	0.523906	0.381289	0.833259	1.28448	0	0.47791	0	0.79229	0	0.314061	0	1.72489	0.978728	0.358957	0.315494	0.36893	0	0.231674	0.566951	1.63778
Sprom_anno1.g11416	NA	0.324282	0.177654	0.561561	0.920011	0.589309	0.337373	0.646099	1.20506	0.268379	0.508772	0.73148	1.45351	0.300959	1.72452	1.13419	0.434622	0.129828	0.291661	0.960301	0.873453
Sprom_anno1.g11417	NA	0	0	0	4.58319	8.94803	0	1.66941	10.1166	0	0	1.02413	1.05727	0.80014	1.76512	4.03171	0	3.69741	0	8.95357	1.00544
Sprom_anno1.g11418	NA	0	0	0	0	0	0	0	0	0	0	0	0	0	0	0	0	0	0	0	0
Sprom_anno1.g1142	NA	0.513751	0.630605	0.756471	0.84481	0.359801	0.133683	0	2.40846	0.52947	0.665412	0.462188	0	0	0	1.91785	0.920686	0.844632	0.241333	1.03913	0.174805
Sprom_anno1.g11420	GO:0044281, GO:1901564, GO:0006399, GO:0032774, GO:0140098, GO:0016740	0	0	0	0	0	0	0	0	0	0	0	0	0	0	0	0	0	0	0	0
Sprom_anno1.g11421	GO:0005524	0	0	0	0	0	0	0	0	0	0	0	0	0	0	0	0	0	0	0	0
Sprom_anno1.g11423	NA	0	0	0	0	0	0	0	0	0	0	0	0	0	0	0	0	0	0	0	0
Sprom_anno1.g11425	GO:0042910, GO:0005886	0	0	0	0	0	0	0	0	0	0	0	0	0	0	0	0	0	0	0	0
Sprom_anno1.g11426	NA	1.70566	1.40501	3.07262	5.38334	2.53199	0.972997	1.65648	3.82256	13.5767	1.91108	2.31471	3.41791	3.7905	5.6862	4.18657	2.03371	1.68161	3.12077	2.76202	0.993852
Sprom_anno1.g11427	NA	1.29607	1.8989	0.622919	1.81813	8.76596	0	2.51639	5.32059	0.305557	1.93574	0.334918	4.79437	0.808515	1.32928	0.385274	4.12158	0.520665	3.16253	0.699479	0
Sprom_anno1.g11428	NA	14.0452	5.38302	8.36661	9.01015	12.6162	9.48545	5.69487	22.7015	0.518416	9.83432	7.66332	10.1313	2.72705	7.87034	6.57449	4.82024	0.619528	6.90091	17.1639	2.1357
Sprom_anno1.g11429	GO:0001733, GO:0016020, GO:0009247, EC:2.8.2.11	5.18906	7.72489	6.1198	7.46001	5.89849	11.8688	6.74417	13.3589	9.79956	12.428	11.0399	1.31703	0.375847	23.0454	2.85158	11.2909	0.411723	4.95417	2.42962	11.6559
Sprom_anno1.g1143	NA	1.16025	0.671351	0.587225	0.610601	0.57186	0	1.08381	4.72415	0.789101	2.01592	0	1.40219	1.6187	2.32311	2.83188	0.621221	0	1.57778	0	1.94282
Sprom_anno1.g11430	NA	0.665608	0.929952	0.312004	0.767277	0.130685	0	0.662138	0.783179	0.429767	0.483882	0.105049	0.674446	0.495587	1.37758	0.623641	0.447858	0.384056	0.131473	1.16239	0.577737
Sprom_anno1.g11431	NA	0	0	0	0	0	0	0	0	0	0	0	0	0	0	0	0	0	0	0	0
Sprom_anno1.g11432	GO:0042597	0	0	0	0	0	0	0	0	0	0	0	0	0	0	0	0	0	0	0	0
Sprom_anno1.g11433	GO:0004519, GO:0090305, EC:3.1	0	0	0	0	0	0	0	0	0	0	0	0	0	0	0	0	0	0	0	0
Sprom_anno1.g11434	GO:0000166	0	0	0	0	0	0	0	0	0	0	0	0	0	0	0	0	0	0	0	0
Sprom_anno1.g11435	GO:0004359, GO:0046395, GO:0006536, GO:1901607, GO:0006541, GO:1901565, EC:3.5.1.2	0	0	0	0	0	0	0	0	0	0	0	0	0	0	0	0	0	0	0	0
Sprom_anno1.g11436	GO:0003677, GO:0000160	0	0	0	0	0	0	0	0	0	0	0	0	0	0	0	0	0	0	0	0
Sprom_anno1.g11437	NA	0	0	0	0	0	0	0	0	0	0	0	0	0	0	0	0	0	0	0	0
Sprom_anno1.g11438	GO:0005886	0	0	0	0	0	0	0	0	0	0	0	0	0	0	0	0	0	0	0	0
Sprom_anno1.g11439	NA	0.265552	0.17716	0.358657	0.21725	0.330132	0.214991	1.67063	0.621021	0.617452	0.344208	0.229972	0.38291	0.325431	0.499952	0.539065	0.268855	0.48888	0.673104	1.24252	1.46659
Sprom_anno1.g1144	NA	2.18563	3.82981	1.58475	3.8055	0.72913	0.589194	0	1.39407	1.0482	0	0.513041	0	0	2.27375	0.756949	1.01894	2.26358	0.427861	1.07174	0.568983
Sprom_anno1.g11440	NA	2.66226	0.488012	0.213453	0.466886	1.53754	0.202497	0	2.97505	0	0.397421	0.343751	1.09405	0.207623	5.00423	0.394967	0.235237	0.998541	2.65869	3.11186	3.8729
Sprom_anno1.g11441	NA	0.615466	0.52812	0.363556	0.263036	0	0.112669	0.27702	0.943037	0.132677	0.393844	0.438328	0.473777	0	2.01812	0.556033	0.481304	0.404095	0.313469	0.685495	0.755109
Sprom_anno1.g11442	NA	0	0	0	0	0	1.24471	4.57272	0	1.82227	2.27964	0	0	0	2.77172	0	0	0	0	0	0
Sprom_anno1.g11443	NA	6.79472	11.2635	14.0306	7.67676	1.66748	2.60624	5.30839	3.12695	59.2053	39.3418	30.0694	0.99585	0.249498	1.10708	5.146	2.15323	0.410565	0.412137	1.16725	12.5319
Sprom_anno1.g11444	GO:0000166, GO:0004551, EC:3	4.11884	1.39473	4.87283	2.29513	4.56167	5.98393	7.59656	18.6674	4.97586	2.09102	4.83449	4.45546	2.27962	1.59084	0.943827	4.05991	5.8762	2.89169	3.07306	1.51962
Sprom_anno1.g11445	GO:0004074, GO:0042602, EC:1.5.1.30, EC:1.3.1.24	162.141	212.232	189.966	213.953	112.596	107.712	227.669	189.652	140.485	149.799	111.993	277.178	132.634	85.4157	137.996	140.92	151.102	88.6103	36.631	162.565
Sprom_anno1.g11446	GO:0046872, GO:0000439, GO:0016020, GO:0006289, GO:0005675, GO:0006468, GO:0006357	25.2167	19.4666	50.7447	29.4464	38.3951	42.1814	87.4968	84.9254	20.4508	36.3005	18.4072	27.6545	7.37911	1.51094	29.6201	15.0219	46.8576	12.3455	10.9971	23.8818
Sprom_anno1.g11447	NA	2.5599	5.07619	22.034	6.48117	12.1748	7.69005	30.7068	47.5036	10.7471	14.1093	1.17554	14.3258	5.33957	1.54933	4.66004	14.5989	9.93531	2.49207	6.85415	6.2012
Sprom_anno1.g11448	NA	2.72959	2.87168	2.26535	4.81381	0.876183	0.427051	0.510144	2.52487	1.54506	7.44324	2.82955	2.06141	1.02894	1.94084	4.82522	2.62209	1.23279	1.119	1.62899	1.12283
Sprom_anno1.g11449	NA	1.68946	2.39348	6.26643	9.68336	1.57109	4.53614	7.56798	8.70934	14.466	1.77132	2.37585	18.0484	6.28617	9.17586	1.81638	1.30349	21.7456	3.80607	2.51541	31.3735
Sprom_anno1.g1145	NA	3.49248	17.2136	8.61848	33.6053	0	1.76221	0	6.91547	0	2.26239	26.1854	0	0.801992	0	1.96058	2.18692	27.8246	1.30381	4.39335	2.11722
Sprom_anno1.g11450	GO:0008168, EC:2.1.1	52.1285	151.746	169.426	275.866	261.205	252.388	308.658	183.009	65.9342	138.551	72.8365	187.203	64.39	169.494	137.716	101.551	309.057	61.5789	111.332	186.826
Sprom_anno1.g11451	NA	52.4625	76.2931	33.7365	85.7624	4.77939	32.814	21.4301	107.642	134.711	88.7059	180.949	108.425	206.987	11.4959	199.951	67.133	20.1966	122.508	426.341	13.8327
Sprom_anno1.g11452	NA	7.72048	3.84432	1.71813	8.75856	4.98769	11.629	9.1954	0.202995	0.242779	1.53187	0.132104	0.803501	1.42606	8.53818	14.7598	0.17726	0.877239	0.367139	1.85017	2.82237
Sprom_anno1.g11453	NA	29.7468	11.0268	15.7869	13.6049	3.96881	4.8103	8.13734	34.0131	25.2332	30.8884	16.1061	42.2851	40.602	11.0798	43.6602	15.2718	24.8189	5.86743	5.44201	9.5412
Sprom_anno1.g11454	NA	6.84258	22.5605	7.16968	23.5868	6.39546	6.47172	0	14.38	15.235	3.0722	28.318	3.70179	21.3865	1.18039	8.62147	3.78958	32.1898	17.6452	4.35713	1.31581
Sprom_anno1.g11455	GO:0016853, EC:5	54.2654	94.158	77.8493	60.6898	36.9399	17.924	22.7658	71.9677	49.5785	17.1033	33.2818	18.0897	3.69953	51.8383	63.1822	49.4178	38.2245	23.4145	5.44827	47.8292
Sprom_anno1.g11456	NA	48.8583	130.326	70.7659	78.1487	61.7365	42.9959	68.9399	71.2458	151.094	87.557	53.108	79.6761	346.195	77.655	109.801	200.548	54.0116	84.5836	861.298	63.098
Sprom_anno1.g11457	NA	0.872213	1.64877	9.45947	3.65637	2.46511	7.55083	8.17502	45.2139	13.7744	39.4229	12.3111	15.1042	3.75647	0.224799	4.22398	19.906	8.73604	8.63034	20.377	7.10133
Sprom_anno1.g11458	NA	0	0.985444	0.431509	0.915292	0	0.396745	0	0	0	0	3.29604	0.529472	2.03039	4.38875	0	0.463891	0	0.586355	0.92403	0.49106
Sprom_anno1.g11459	GO:0005634, GO:0016020, GO:0045944	0.18917	0.534929	0.120456	0.556501	0.17053	0.440604	0	0	0.0777977	0	0	0	0.189801	0.408572	0.46484	0	0.359636	0.647782	0.803952	0.767929
Sprom_anno1.g1146	NA	9.41391	7.63254	19.9274	16.2119	55.5352	235.431	3.83928	166.257	1.38923	220.023	9.25957	28.1264	4.72187	30.9049	0	163.962	89.8244	9.37911	8.69152	8.00014
Sprom_anno1.g11460	NA	0.696913	1.44861	0.111841	4.3996	7.30526	0	50.6987	0	14.1915	7.77211	14.1843	1.79429	3.52437	63.1206	0	0	4.32331	8.45962	9.78834	3.24611
Sprom_anno1.g11461	NA	1.83666	7.14773e-05	6.95159	12.4627	0	3.95595e-09	0	0	0	0	0	0	3.20222e-07	0	0	0	0	4.78785	0	1.01368
Sprom_anno1.g11462	NA	3.29597	7.3409	4.14009	2.33996	0	0	1.33424	0	0	1.47372	0	0	5.98953	0	0	0	0	1.4009	4.57628	2.89618
Sprom_anno1.g11463	NA	39.8793	38.8265	38.2721	74.4629	14.195	0.121832	25.8916	0	6.10463	108.83	48.1169	47.4761	46.2484	79.4708	52.1688	12.1984	67.3432	12.8717	20.1579	32.0571
Sprom_anno1.g11465	NA	1.42097	0.739611	0.969621	1.47518	0.300022	0.573633	1.50262	16.5931	1.82533	13.6301	9.61664	8.24066	4.63307	11.1319	15.6053	7.84275	23.2999	2.24259	2.99616	3.86931
Sprom_anno1.g11466	GO:0005524, GO:0004672, GO:0006468, EC:2.7.1	4.24788	10.1482	4.92084	7.06009	1.58784	3.5527	4.13763	9.0755	1.0945	3.61519	2.98773	10.71	4.33655	7.6532	6.34555	3.88198	4.25484	3.19591	7.86152	11.7395
Sprom_anno1.g11467	NA	1.21697	1.25366	1.66837	2.35728	0.393603	0.618095	2.07863	10.0821	0.433916	7.63143	5.39613	5.41047	2.24849	6.42728	5.86165	5.12811	4.02809	1.63871	2.97168	2.65726
Sprom_anno1.g11469	NA	1.31081	1.22928	1.24071	1.16587	0	0.3883	0	5.27483	0.976647	0	0	3.09661	2.93854	0	6.70895	3.35417	2.7771	0.138782	0	0.468088
Sprom_anno1.g1147	GO:0016020	3.27189	1.53059	4.00927	5.49872	1.93412	31.5276	0	52.5129	1.7718	17.1521	10.761	3.58682	0	7.82836	2.10107	15.5368	5.56514	2.67622	7.98627	2.90802
Sprom_anno1.g11470	NA	0	0	0.574186	0	0.548652	0	0	0	1.04538	0	0	0	0	0	0	0	0	0	0	0
Sprom_anno1.g11471	NA	8.10759	12.3069	7.00406	33.4982	9.25788	0	111.552	0	21.4085	7.86862	14.8222	9.14996	9.49368	45.9937	0	0.317367	6.61292	9.0429	7.24236	12.7147
Sprom_anno1.g11472	NA	0.311396	0.665982	0	0	0	0	0	0	0	0	0	0	1.03327	0	0	0	0.319882	0	0	0
Sprom_anno1.g11473	NA	39.8793	38.8265	38.2721	74.4629	14.195	0.121832	25.8916	0	6.10463	108.83	48.1169	47.4761	46.2484	79.4708	52.1688	12.1984	67.3432	12.8717	20.1579	32.0571
Sprom_anno1.g11474	NA	0.778276	1.84677	1.60838	4.06565	465.849	0.711387	1149.13	0	795.966	1449.79	822.33	5.56153	4.29286	2296.97	0	1.67552	637.934	1463.92	1785.94	2525.44
Sprom_anno1.g11475	NA	3.56868	6.82205	4.4302	4.50038	0.352535	0.488334	0.696782	0.404279	0.507408	0.64157	1.38883	0.881127	1.16694	1.46682	0	0	0	4.14382	6.94972	0.627145
Sprom_anno1.g11476	GO:0110165	0	0	0	0.516704	0	4.12762	1.84316	0	0.671731	0	0	0	0.916088	0	0	0	0	0	0	0
Sprom_anno1.g11477	NA	4.35436	4.39063	4.38454	4.01135	2.14708	1.49233	2.03815	3.34894	2.96979	1.89634	1.63882	5.93474	5.07152	5.45988	0.891678	2.91208	0	0.369347	2.3026	0.609111
Sprom_anno1.g11478	GO:0006094, GO:0006091, GO:0006096, GO:0006066, GO:1901137, GO:0044249, GO:0044248, GO:0046031, GO:0044282, GO:0046034, GO:0004807, GO:0005829, GO:0016310, GO:0090407, EC:5.3.1.1	73.2693	74.2533	84.358	58.1214	158.8	189.635	79.1989	89.3154	29.8467	49.9769	73.973	49.5619	28.2738	13.7017	64.2166	281.323	201.634	55.7845	14.7739	103.437
Sprom_anno1.g11479	GO:0016020	75.2621	89.9206	69.0315	69.5349	53.1718	46.8985	69.9862	56.8606	64.5648	136.451	143.843	20.2446	151.221	286.06	141.963	56.0401	41.0792	48.9393	43.9621	34.7848
Sprom_anno1.g1148	NA	6.61733	7.26846	10.5186	8.28721	7.60793	11.8301	5.56958	3.7697	2.97578	8.97604	4.35045	13.5761	5.95024	5.54842	2.49718	4.50245	9.17381	4.12955	4.1678	12.1972
Sprom_anno1.g11480	GO:0003824	1.36121	0.584288	3.37674	1.13927	2.00117	12.024	2.56781	0.479443	0.687912	2.71629	0.214427	1.18001	5.12237	1.6873	1.27259	4.19546	1.33262	0.447393	2.81773	6.00288
Sprom_anno1.g11481	NA	42.126	126.023	74.6043	30.0305	28.0995	75.9243	37.3836	42.7987	183.647	50.247	759.709	81.4384	414.152	193.104	95.2246	372.152	74.9931	359.997	797.564	113.691
Sprom_anno1.g11482	NA	0.639621	4.19235	4.09683	1.12153	2.10999	1.65734	5.72336	0	6.63552	0	0.992019	4.7325	4.97156	0.501534	0.842188	8.17115	0.480459	1.32994	0.479573	0
Sprom_anno1.g11483	NA	0.201957	0.213359	0.182826	0.241888	1.16331	1.55027	0.56414	1.44306	3.33408	0.393488	2.90554	0.836393	1.36955	2.91898	1.24105	5.57631	2.91237	4.26867	5.25833	1.57661
Sprom_anno1.g11484	GO:0005488	53.0085	73.5291	64.3454	83.2204	255.368	266.626	309.95	269.983	348.543	69.1358	293.635	286.099	248.251	358.144	252.929	554.677	354.918	534.996	831.919	348.714
Sprom_anno1.g11486	GO:0016020	0.275837	4.93893	8.76021	8.6826	26.9011	3.89801	7.3154	8.23046	25.637	9.95049	37.9493	4.26146	10.932	1.98783	17.3936	30.1903	29.3949	3.73929	2.24378	8.12984
Sprom_anno1.g11487	NA	39.2616	19.563	24.2916	10.8312	4.52616	2.12957	13.6279	3.01999	82.9677	25.7883	74.668	28.8385	115.729	30.392	7.00525	129.875	7.90421	12.397	381.395	13.5671
Sprom_anno1.g11488	NA	3.11478	3.12824	3.34896	4.71433	6.81913	2.41396	0.394898	1.08995	2.10572	0.721445	1.04416	1.06698	0.800428	0.684627	2.60376	5.60746	1.2216	1.78584	28.3066	11.8516
Sprom_anno1.g11489	NA	0.364936	0.341435	0.340244	0.333754	0.580259	0.207629	0.0908972	0.431657	0.528595	0.497444	0.391006	0.734876	0.508015	0.849094	0.859304	0.166543	0.36903	1.07077	0.54748	0.327376
Sprom_anno1.g11490	NA	0.626718	1.02837	2.52879	4.11788	7.28177	6.66158	2.86159	7.05954	4.24809	16.9725	2.20892	1.93157	0.279283	1.75531	1.92943	9.32783	6.65408	4.14692	1.95237	0.719754
Sprom_anno1.g11491	NA	4.91759	3.1044	14.7111	10.7531	6.19876	10.0243	23.3408	18.1478	23.7908	6.7373	8.5058	2.69432	0.239024	0.800812	8.45306	10.0312	12.7508	7.69291	5.33381	9.86922
Sprom_anno1.g11492	GO:0003676	2.25857	2.76723	3.60974	8.13638	3.33268	0	4.13876	8.48079	4.49468	11.3643	1.66463	7.89568	3.04119	17.7934	6.83414	7.33089	0	16.3893	9.36565	3.69778
Sprom_anno1.g11493	NA	4.25777	6.85457	4.35543	1.9745	6.002	4.98653	0.89746	2.70699	36.6037	7.88474	13.9035	13.1248	14.1401	8.69234	1.80502	9.84559	1.02076	4.64105	3.7984	6.44996
Sprom_anno1.g11494	NA	2.80434	8.09128	1.90769	5.02492	1.6699	0.512218	3.81554	18.1609	2.13043	3.25748	1.72767	6.63496	2.62756	14.2489	3.68175	4.71016	5.13293	5.86573	7.77854	6.33299
Sprom_anno1.g11495	NA	1.12174	3.73444	0.545054	4.72933	0.556028	0.512218	1.07924	2.15771	0.393339	0.999695	0.863835	1.98144	2.93799	4.01253	1.4719	1.19382	1.25095	0.562615	1.20599	1.20602
Sprom_anno1.g11496	NA	27.489	31.2008	16.9654	47.6019	1.0547	0	24.7394	22.3228	59.3811	30.9085	2.06706	35.3588	45.1702	16.0578	23.5938	4.88448	1.08313	0.337843	10.8676	0
Sprom_anno1.g11497	NA	1.33705	3.31755	9.19733	5.62008	0.60644	6.88779	2.45172	34.0635	21.7791	46.3164	27.6877	24.2009	2.99074	57.4796	13.7942	30.5484	0	22.5003	9.62053	4.25623
Sprom_anno1.g11498	NA	0	0.142323	4.84841	6.61084	0	1.91498	0	0.603979	0.375821	0.710812	0.205413	0.162298	0	0	0.721444	0.276149	0	0	0.142458	0
Sprom_anno1.g115	NA	14.93	19.1513	10.3945	52.6914	13.584	23.0363	22.7738	174.776	66.389	36.7072	42.5535	87.2331	93.1324	76.1964	92.6762	70.7754	27.1538	12.2711	4.49161	18.2841
Sprom_anno1.g1150	NA	1.63099	2.30539	0.40387	6.45104	0	0	0	0.95626	0	0	3.38601	0.996516	0	0	0	0	0	0	0.434859	0.462795
Sprom_anno1.g11501	NA	1.33999	2.08171	1.73242	2.0487	0.605102	1.68863	4.43539	0.889138	0.718129	0.528972	1.39854	1.66488	0.225178	1.49615	5.00982	0.375367	1.16655	0.77578	0.676454	2.26267
Sprom_anno1.g11502	GO:0005634, GO:0016020	0.590631	0.355824	0.405563	0.348632	0.200722	0.514112	0.30797	0.489237	0.335702	0.420742	0.528303	0.477611	0.309483	2.76437	0.340872	0.667784	0.565578	0.689604	0.897728	0.308124
Sprom_anno1.g11503	NA	4.51631	3.27126	6.55042	0.989998	0.679192	3.76895	15.7577	2.62884	0.400003	1.48624	0	1.37264	0	19.1541	1.04969	1.82863	0.780863	0.445016	6.92058	0
Sprom_anno1.g11504	NA	0.284505	0.204412	0	0	0	1.3824	0	1.76586	0	0.40414	0.35159	0.153336	0.205215	0.587013	0	0.298087	0.37386	0.39114	0.242424	0.201349
Sprom_anno1.g11505	NA	0.0809145	0.0855668	0.200832	0.782862	0.301453	0.565091	1.61692	0.590923	0	0	0.684773	0.808296	0.401242	2.55231	0.577929	0.322423	0.354808	0.486695	0.778643	0.662372
Sprom_anno1.g11506	NA	1.37748	0.153481	0.476762	0.624305	0.176813	0.191991	0.180058	1.78394	0.823905	0.991391	0.372006	1.5677	1.63115	1.19197	1.63998	1.09375	0.303589	0.238198	0.788692	0.648489
Sprom_anno1.g11508	GO:0005515, GO:0003824, GO:0005509, GO:0030234	156.72	190.453	135.686	124.459	328.729	547.558	174.111	236.352	234.253	167.636	510.97	249.924	613.276	234.409	369.175	571.673	432.447	525.885	1253.92	282.28
Sprom_anno1.g11509	GO:0120115, GO:0046872, GO:0016020, GO:0005682, GO:0071006, GO:0000349, GO:0000974, GO:0005686, GO:0005688	0	0.429691	0	1.26672	3.33884	0	0	0.972271	0	0.738429	1.8773	0.502242	0.374717	4.36226	1.87565	0.419895	2.21506	0.793592	0.88589	1.46293
Sprom_anno1.g1151	NA	0.996324	0.625458	0.956197	1.52979	0.441252	0.680915	0.534327	4.49369	0.690384	1.85167	1.16897	6.98233	4.6716	4.21637	2.65983	1.07877	1.10351	0.858156	1.80299	1.87883
Sprom_anno1.g11510	NA	3.13697	0	1.60638	17.3796	73.2524	109.562	30.0769	16.4248	17.7658	1.12508	4.54297	224.92	11.9352	181.09	10.0924	53.399	62.2512	82.4938	39.0679	231.433
Sprom_anno1.g11512	NA	3.41047	4.47498	13.6162	18.6403	4.20088	9.06964	7.81151	5.86297	5.68605	8.45532	1.55444	3.33657	5.16918	7.31316	2.07504	11.3707	5.66509	5.07607	6.62555	6.52942
Sprom_anno1.g11513	NA	1.59832	2.81502	1.62688	5.30834	0.322836	3.44239	1.93108	2.33161	0.245407	1.91865	2.17517	1.91922	3.17131	2.3847	6.4223	11.3567	0.404991	0.620759	1.32049	1.07495
Sprom_anno1.g11514	GO:0016020	1.86775	1.18201	0.776181	12.088	7.14082	44.5905	67.8965	2.94125	19.8692	20.4751	2.46919	29.5585	27.2436	31.6573	17.81	18.4431	4.77172	27.4531	1.14845	74.356
Sprom_anno1.g11515	NA	2.53288	2.49853	3.6357	4.84757	5.52164	7.72741	7.38695	8.9266	2.68737	7.76424	3.45381	5.44855	10.153	15.4395	1.21858	1.04012	1.26037	3.77785	1.07691	4.04221
Sprom_anno1.g11516	NA	0	1.60004	16.7539	58.3175	0	295.642	191.991	50.2822	30.8417	110.009	24.8125	98.5689	0	5.08489	7.72443	119.282	39.7547	225.638	25.4831	180.735
Sprom_anno1.g11517	NA	1.19665	0.62116	0.360983	2.60145	24.3753	1.05965	0.387469	5.30261	6.75843	0.647298	2.0458	11.3065	0.839816	1.33863	1.16268	0.875286	22.6211	2.56463	1.55396	0.891609
Sprom_anno1.g11518	NA	0.632496	0.622165	0.610048	0.584282	2.63804	1.35036	1.60494	2.78204	0.318077	1.5059	2.00218	1.62888	1.08243	2.82036	2.12297	0.961422	0.733326	0.700994	1.03656	1.13862
Sprom_anno1.g11519	GO:0031406, GO:0005524, GO:0006119, GO:0006526, GO:0005737, GO:0043169, GO:0016310, GO:0003991, GO:0016567, EC:2.7.2.8	62.04	94.7024	114.39	130.282	34.0858	32.149	192.952	168.896	102.281	130.34	56.8052	35.8028	60.7098	1.59084	67.4837	96.2198	120.609	15.1388	11.1747	67.3194
Sprom_anno1.g1152	NA	5.9531	4.391	3.82366	4.89922	0	1.08504	0	0	1.57879	1.99315	1.75502	2.76653	4.26144	14.0438	7.16578	0	0	0	3.70044	2.59604
Sprom_anno1.g11520	GO:0004853, GO:0006782, EC:4.1.1.37	312.18	210.588	199.552	207.126	236.435	126.531	296.894	399.473	190.881	201.298	133.669	118.277	2.50939	40.7774	193.093	114.982	176.416	52.546	4.26165	38.3696
Sprom_anno1.g11521	NA	1.17136	4.55896	0.57024	2.47006	3.1935	0.267482	0	254.991	5.33217	804.118	1114.43	0.359971	0	2.99095	201.162	0.935589	0.326	0	0.314632	0.337369
Sprom_anno1.g11522	NA	30.2292	51.487	39.2531	86.0677	116.721	114.321	83.3947	164.564	36.2517	0.292168	26.7574	50.3954	41.0733	132.318	44.1312	65.5271	70.1506	35.2227	30.0996	97.52
Sprom_anno1.g11523	GO:0004853, GO:0016070, GO:0016020, GO:0005829, GO:0006782, EC:4.1.1.37	56.8344	87.8663	74.0569	137.355	77.5392	60.3894	97.4784	104.558	96.6085	93.6941	65.6124	102.46	15.6095	62.4155	57.9156	32.5043	84.4263	49.4806	24.3386	87.1021
Sprom_anno1.g11524	NA	10.0317	22.4873	32.4309	28.3627	32.2892	35.3735	14.5702	36.0283	28.3258	30.4569	18.7626	20.5658	8.948	47.7594	12.7055	23.7685	20.2464	6.22855	2.01635	33.5662
Sprom_anno1.g11525	GO:0031072, GO:0005634, GO:0005737, GO:0016020	46.8332	115.791	132.271	145.688	96.0553	96.5402	59.9032	145.348	53.0273	116.682	45.9533	72.1425	27.1506	64.7598	153.405	49.7179	90.6406	15.7111	28.0053	63.3147
Sprom_anno1.g11526	GO:0008270, GO:0006382, GO:0008251, GO:0006400, EC:3	13.455	33.7894	42.498	178.779	100.551	71.2978	43.0854	37.7029	30.8841	50.9455	11.7225	52.6602	2.16067	97.5293	47.6983	53.7788	52.3332	9.5779	2.05233	148.772
Sprom_anno1.g11527	NA	100.255	47.2388	81.2625	135.789	141.237	44.447	133.265	145.729	64.3691	177.879	149.855	25.1364	9.28279	87.4418	49.3275	79.4961	57.0492	41.7344	34.2065	151.612
Sprom_anno1.g11528	NA	18.1803	4.8191	13.4158	19.4347	8.39695	5.89119	5.42294	0	6.2503	0	2.90202	1.53757	1.9398	0	0	26.6206	13.3525	1.25959	0.497429	0.470108
Sprom_anno1.g11529	NA	143.146	120.411	263.844	401.554	26.1884	17.7803	0	0	6.26123	26.4126	11.2431	8.96243	4.42314	95.5204	33.8479	39.3577	58.5156	14.5448	1.9394	3.30161
Sprom_anno1.g1153	NA	0	0.163297	0.0840341	0	3.58644	7.46014	7.58069	0.531459	0.130002	0.33088	0.169616	5.83388	1.02588	0.279669	0.827833	0.428142	0.288131	0.463819	0.497466	0
Sprom_anno1.g11530	GO:0016020	3.75028	2.84797	2.84632	3.69365	0.571175	3.14141	1.41948	88.6459	1.84133	133.461	72.6511	12.2606	4.91803	7.14272	78.4453	6.53075	20.1601	9.35328	3.99945	5.54126
Sprom_anno1.g11531	NA	25.4917	31.3837	40.201	37.9798	39.3255	44.3687	61.7002	23.8435	50.1684	367.801	154.485	31.379	27.4767	48.2335	44.3721	32.1484	30.1348	4.52841	3.11758	5.21013
Sprom_anno1.g11532	NA	170.831	108.447	139.27	115.598	97.4426	71.9286	88.8181	154.498	42.2841	96.4442	44.1565	139.934	101.483	79.8291	105.092	82.406	81.3801	38.271	145.654	123.952
Sprom_anno1.g11533	GO:0045292, GO:0003723, GO:0071013, GO:0016020, GO:0005682, GO:0000974	298.507	616.767	507.642	949.437	440.181	349.854	558.301	334.24	429.777	458.19	207.494	484.639	397.741	318.78	534.949	468.218	709.202	208.761	353.307	501.372
Sprom_anno1.g11534	GO:0005634, GO:0016020, GO:0004809, GO:0030488, GO:0000049, EC:2.1.1	75.9959	106.274	108.081	119.592	157.831	77.4046	122.361	125.442	109.197	81.2308	94.573	163	56.9837	56.6414	94.2299	101.767	99.3	68.3514	107.809	147.283
Sprom_anno1.g11535	NA	38.3465	41.9572	61.5883	99.7513	32.7583	25.7449	99.5514	64.8906	58.5905	8.98446	17.5473	65.6782	12.4495	112.607	71.9724	118.302	28.1129	70.8195	59.8195	104.467
Sprom_anno1.g11536	NA	238.543	329.706	335.555	439.165	321.212	286.684	552.112	671.966	334.941	250.873	128.524	325.292	167.195	269.27	262.474	216.448	338.091	187.259	211.064	160.082
Sprom_anno1.g11537	GO:0000175, GO:0003723, GO:0090501, GO:0140513, GO:0016072, GO:0005737, GO:0004519, GO:0016020, GO:0031981, GO:0000178, GO:0006401, EC:3.1	41.938	63.5052	47.015	101.954	85.6278	73.4712	77.9026	74.0027	54.1575	58.588	17.4108	49.4107	17.1842	32.4622	49.3021	72.9412	75.2868	19.7034	9.22591	92.7808
Sprom_anno1.g11538	GO:0018193	4.58357	12.7965	13.2781	20.7906	4.33863	22.0464	2.70934	8.83854	13.7932	0.291456	1.26504	19.8102	0.2243	1.66031	4.94167	11.6934	3.42045	10.4772	0.612778	19.1315
Sprom_anno1.g11539	GO:0009187, GO:0004112	4.86317	9.3924	22.7792	15.6198	1.44548	16.6503	4.233	3.23979	17.1358	0.434816	0.751945	5.69202	2.27753	2.98868	7.31257	1.80761	6.27449	3.24338	0.786065	29.0595
Sprom_anno1.g1154	NA	0	3.7138	0	1.05613	2.00716	0	1.87337	5.81159	2.71421	1.71856	1.50578	20.3175	11.0658	2.00976	4.6766	2.20529	8.45841	0.703475	0	1.11492
Sprom_anno1.g11540	GO:0016407, EC:2.3.1	1.22324	0.461078	10.0967	16.3426	0.807996	31.6717	4.63592	0	0.563304	0.719175	0.620581	0.498258	0	0	2.06693	30.0552	27.2152	0	1.73944	0
Sprom_anno1.g11541	GO:0005634, GO:0005737, GO:0006606, GO:0016020, GO:0005048, GO:0017038	0.802219	2.08848	6.357	5.76546	7.27716	4.11779	0.5126	0.991303	1.39703	0.642243	0.710444	5.2112	2.3509	1.26176	0.546475	5.54446	0.631727	5.42546	17.6958	1.65394
Sprom_anno1.g11542	GO:0006637, GO:0005739, GO:0016020, GO:0016829, GO:0004493, EC:4, EC:5.1.99.1	8.6765	24.0356	14.6977	41.7219	40.4171	12.417	4.54111	21.9295	12.9047	0	6.89486	12.1378	5.26988	43.2528	14.5566	5.2265	7.37547	0.468866	1.01129	25.6073
Sprom_anno1.g11543	GO:0003723	15.1248	31.2517	26.876	17.1771	14.2091	24.2371	20.7981	36.9815	22.6756	11.4351	6.35203	15.6874	4.1727	2.14086	11.0429	33.5431	11.2335	13.0243	22.764	43.3149
Sprom_anno1.g11544	GO:0016791	7.46131	18.0747	20.8526	23.3373	36.8214	5.74699	0.973056	36.5872	0.708475	29.8405	9.30464	0.819069	0.928891	2.04577	45.3576	63.1728	34.2507	5.49517	0	1.75171
Sprom_anno1.g11545	GO:0047429, EC:3.6.1.9	7.09363	31.7813	40.8237	63.5224	39.0938	50.1248	13.011	25.0641	81.2822	126.55	29.895	58.0045	25.2115	26.625	16.6968	15.2382	11.2082	6.60278	1.09472	34.5402
Sprom_anno1.g11546	GO:0005634, GO:0000978, GO:0016020, GO:0006355, GO:0000981	24.4377	29.0068	19.603	11.8103	18.5524	18.1165	33.5011	17.5858	9.76026	4.12172	6.7829	39.5966	27.5798	62.7324	32.0398	29.1279	13.5052	20.213	34.5848	11.7658
Sprom_anno1.g11547	NA	0.902692	0.513807	0	0	0.446724	2.47559	0	0.945779	0	0	0.684551	0.550132	0	0	0	0.48274	0	2.13571	9.12042	0.509709
Sprom_anno1.g11548	GO:0005634, GO:0005524, GO:0003723, GO:0016020, GO:0004386, GO:0006364, GO:0016787, EC:3	22.672	14.2517	17.6024	16.1397	10.1746	12.7939	30.0133	15.9996	6.27403	7.94191	5.58384	17.5195	10.9406	124.773	16.862	9.05818	8.8182	90.9488	99.7203	59.8485
Sprom_anno1.g11549	GO:0046872, GO:0005739, GO:0016020, GO:0004076, GO:0051539, GO:0009102, GO:0051537, EC:2.8.1.6	18.9297	79.31	93.3611	83.6332	22.2111	33.0113	139.319	58.4166	5.83899	25.3	20.2572	56.5611	14.4231	8.9294	49.864	28.7915	48.0131	0.178098	6.47253	90.5782
Sprom_anno1.g1155	NA	0.881018	0.685256	0.450081	1.37659	0	0	0.179848	2.5182	0.523284	0.384113	0.785857	0	0	0	1.58536	0.628695	0.244721	0.507777	0.833673	1.44772
Sprom_anno1.g11550	NA	0.613508	2.06944	0.79222	1.18391	2.49386	1.24588	7.42714	1.00425	0.136684	0.514562	3.94902	0.877187	0.219004	0.585574	2.13246	1.18079	0.272634	0.092901	0.926731	0.338602
Sprom_anno1.g11551	GO:0016020	2999.89	2192.02	2635.64	1086.71	2202.61	668.174	1283.81	843.035	830.322	455.653	372.993	405.782	187.522	75.2622	893.53	461.958	1124.17	139.944	64.8099	386.199
Sprom_anno1.g11552	NA	14.5419	30.2526	27.8106	74.6291	33.5054	58.5569	86.0688	27.9887	20.1986	25.5032	12.8096	62.0474	14.2168	100.375	74.4626	11.018	53.1764	15.948	1.42656	49.8542
Sprom_anno1.g11553	GO:0034357, GO:0004364, GO:0009536, EC:2.5.1.18	49.1839	130.765	129.034	196.796	43.8477	113.813	207.522	254.432	129.5	89.0356	84.357	95.8784	30.0645	192.834	165.281	60.7018	183.396	48.797	47.0074	144.921
Sprom_anno1.g11554	GO:0003985, GO:0006635, EC:2.3.1.16, EC:2.3.1.9	96.6631	291.306	223.852	361.453	152.236	316.085	670.968	876.49	277.949	326.569	368.394	118.012	61.3559	315.826	876.699	277.44	626.041	72.1767	79.7422	51.3491
Sprom_anno1.g11555	NA	1.12608	4.14034	6.25553	1.357	0.0846934	0.630613	2.43191	0.988991	50.7462	18.4914	4.26047	1.61339	0.979189	16.2526	10.7598	7.65696	4.1343	9.40413	0.189577	0.334794
Sprom_anno1.g11556	NA	0.339499	0.366969	0.640828	2.25379	0.333846	0.928192	0.669476	3.92744	1.20236	1.22717	0.709605	9.36621	6.11347	2.81678	1.45949	3.92033	1.03567	0.746767	2.08992	1.60717
Sprom_anno1.g11557	GO:0003677, GO:0006310, GO:0015074	0	0	0	0	0	0	0.213117	0.718705	0	0	0	0	0	0	0	0.0219596	0	0	0	16.0565
Sprom_anno1.g11558	GO:0003677, GO:0006310, GO:0015074	0.335797	0	0	0	0	0	0.329541	0.575301	0	0	0	0.408868	0.265603	0.672224	0.458123	0.171866	0.45192	0.164864	0.145783	0.294856
Sprom_anno1.g11559	GO:0005737, GO:0016020, GO:0007018, GO:0008092, GO:0005875, GO:0043227	13.7663	13.6444	8.23382	15.9784	4.16335	0	1.43267	14.3913	0.193228	0.751083	2.49733	0.534041	0.503773	4.45062	9.63748	0.742672	1.48659	0.267905	0.309001	7.14111
Sprom_anno1.g1156	NA	0.389197	0.2812	0.614038	0.136082	0.255451	0	0.255183	0	0.18572	0	0	0.928832	0.241872	0.267225	0.950984	0	0.224508	0.514382	0	0.765704
Sprom_anno1.g11560	GO:0018193	10.9386	7.72094	20.1219	78.3603	32.1472	57.8878	99.8859	88.3221	67.2326	63.343	64.8538	24.5916	34.0773	103.03	87.4292	48.6513	69.6293	28.7145	60.703	58.8271
Sprom_anno1.g11561	NA	4.2625	1.72479	0.58224	3.47816	3.61296	0.378597	0.620865	7.85351	8.27488	1.1331	5.5779	0.644043	3.13675	0.859794	4.20167	3.84956	1.14031	2.66161	5.44243	0.931698
Sprom_anno1.g11562	NA	0.449047	0	0.17474	0.488281	0.106982	0.124504	0	5.55893	0.678596	2.21589	3.12878	1.18961	0.478021	3.67132	6.26176	2.77942	8.13488	0.345491	0.285255	1.10323
Sprom_anno1.g11563	GO:0016020, GO:0030170, GO:0031071, GO:0006534, EC:2.8.1.7	37.6633	65.2199	67.2473	124.63	140.848	179.063	167.968	194.91	89.6255	66.6514	73.5061	159.968	101.663	190.504	82.864	255.879	107.721	109.095	65.1838	72.8045
Sprom_anno1.g11564	NA	0.898074	1.01549	1.94728	1.36428	0.239335	0.619149	1.79464	2.97971	0.474252	3.02174	0.861206	1.55214	0.731849	1.12668	2.26951	1.3873	1.04078	1.19442	0.535316	0.490324
Sprom_anno1.g11565	GO:0110165	0.41579	0.474713	0.308624	0.533536	0.222563	0.354291	0.30453	1.53862	0.483981	0.642443	0.421619	0.671613	0.374378	1.27945	0.755529	0.384574	0.483251	0.278017	0.716729	0.445618
Sprom_anno1.g11566	NA	6.07543	1.47817	2.15755	0.915292	0.429741	6.74466	0	0.913344	10.1657	2.29007	3.29604	0.529472	20.7099	0.877749	4.37226	0.463891	2.36562	0.586355	0	17.6782
Sprom_anno1.g11567	NA	1.35025	0.605253	0.405943	1.18356	2.89766	0.118946	0.173638	0.721772	0.189324	0.475056	0.275183	0.485808	0.485014	0.630639	0.574735	0.181565	0.151059	0.200004	0.190116	0.41692
Sprom_anno1.g11568	NA	0	0.636473	0	0.338628	0.304428	0.590529	0	0	0	0	0.575232	0.74045	0.986897	0	0.62088	0.243075	0.361152	0	0.482197	0.498442
Sprom_anno1.g11569	GO:0051640, GO:0051641, GO:0005737, GO:0003729, GO:0007005	1.55202	1.17386	1.44168	0.967232	0.611424	2.89302	0.350281	2.02731	0.254546	2.68885	1.26776	1.70715	0.97464	1.08828	1.75673	4.53036	0.377261	1.9346	0.820448	0.660861
Sprom_anno1.g1157	NA	0	0.46714	0.271563	0.405756	0.830466	0.290477	0.213618	5.04551	0.562004	2.52457	1.3021	1.92388	1.45327	1.76507	0.814401	2.0236	1.36261	0.541303	0.582406	1.21817
Sprom_anno1.g11570	GO:0003924, GO:0005525, EC:3.6.1.15	0.194284	1.48932	0.558194	0.817079	0	0.177276	0.378422	1.75195	0.275622	0.697637	1.50967	0.958883	1.08987	0.398947	1.04652	0.616743	0.878209	0.258142	0.41997	0.681184
Sprom_anno1.g11571	GO:0005886	1.15581	0.847114	0.369294	0.600692	0.432067	4.23155	0	2.65972	0	0	1.05464	1.74121	0.383836	1.86891	2.28079	0.745672	0.943801	0.117098	0.610239	0.266886
Sprom_anno1.g11573	GO:0035252, GO:0005794, GO:0044249, GO:0035269, GO:0005773, GO:0005886	2.42107	2.96373	3.30152	2.62197	4.01388	6.7437	2.49309	30.8163	55.6921	0.907534	21.4006	22.171	7.41437	1.55112	3.10621	4.75957	0.639991	0.65941	1.09039	1.73475
Sprom_anno1.g11574	GO:0003735, GO:0022627, GO:0019843, GO:0006414	2146.83	1519.21	1555.69	1592.62	1422	1856.25	2155.51	1002.86	1236.57	1697.36	1193.76	1996.39	2165.94	1660.77	1631.68	811.166	922.79	1389.95	1846.03	2152.16
Sprom_anno1.g11575	GO:0003743, GO:0009507, GO:0003723, GO:0006413, GO:0006414	13.4514	13.8856	17.8861	10.7345	12.2527	6.97397	3.46101	10.9128	8.07462	5.79157	14.9953	10.6826	12.6022	28.0687	2.48546	3.10366	5.20396	11.7349	31.4859	9.12637
Sprom_anno1.g11576	NA	1.05547	0.971917	1.03689	1.84807	0.66316	0.927304	0.92729	3.71078	0.374599	1.60943	1.13667	6.08451	3.57554	2.16499	1.81603	2.24121	1.02364	0.891433	1.22277	1.52635
Sprom_anno1.g11577	GO:0005634, GO:0005737, GO:0016020, GO:0007017	0.0730659	0.0784702	2.1907	0.152915	0.286551	0.798518	0	0.34257	0.105427	0.397479	0.460144	3.43793	0	0	0.409181	1.75672	0.756818	0.240251	0.318314	2.0014
Sprom_anno1.g11578	NA	1.72596	0.757451	4.69164	0.454899	0.167703	0.298238	0.799665	1.54301	0.852278	1.33842	5.19026	4.75615	1.74897	0.845553	2.54132	5.64612	1.26582	0.978344	0.788439	1.1269
Sprom_anno1.g11579	NA	0.590816	0.562194	2.13252	1.85864	0.489175	0.425948	0.35212	6.55488	2.20709	5.03576	3.23726	10.3613	4.42687	9.99849	2.84864	2.37108	2.20943	2.52483	1.89405	2.39853
Sprom_anno1.g1158	GO:0005634, GO:0016787, GO:0046872, EC:3	0	0.495982	0	0	0	0	0	0	0	1.81632	1.6093	2.00625	0	0	0	0	0	0	1.39102	0.685059
Sprom_anno1.g11580	NA	2.40775	12.6291	4.07653	1.59491	0	2.07925	1.49628	1.45958	13.0674	0.686342	3.76893	0.313345	0.472449	1.30533	0.697374	5.59482	0.868061	0.167441	0.687711	0.299319
Sprom_anno1.g11581	NA	0.219513	0.237144	0.207045	0.11503	0	0	0.216548	1.01689	0	0.396845	0	0	1.83978	0.678888	0.404881	0.230354	0	0.217217	0.477034	0.519859
Sprom_anno1.g11582	NA	3.90054	3.89565	5.57127	11.7773	26.4611	6.22577	6.36172	14.4338	11.5793	7.31417	4.30825	1.60581	1.51722	1.00276	5.30522	15.261	37.6481	4.73861	2.46405	6.10792
Sprom_anno1.g11583	GO:0019319, GO:0019637, GO:0050278, GO:0005737, GO:0046872, GO:1901135, GO:0009312, GO:0006006, GO:0044249, GO:0006796, EC:3.1.3.37	62.1948	98.8815	108.873	192.223	219.274	90.9838	172.386	163.991	113.748	89.1671	36.6902	88.4135	49.4898	18.4498	155.101	103.252	146.857	26.9607	19.5692	113.098
Sprom_anno1.g11584	NA	13.5312	15.7015	13.542	14.2294	13.776	11.44	15.4927	0.447935	26.5202	0	16.3813	64.0749	17.6782	0	7.84913	0	4.04484	0	14.621	43.2265
Sprom_anno1.g11585	NA	0.535089	0.57287	2.1982	0.895142	3.56236	1.65635	0.425969	0.63126	4.10324	6.70589	0.928662	4.972	0.894231	1.76997	0.703731	6.6985	0.741181	0.386433	0.525165	1.15061
Sprom_anno1.g11586	GO:0098797, GO:0034220, GO:0005272, GO:0034703	0.782007	0.43786	0.432421	0.630758	0.17824	0.262129	0.418644	1.01668	0.239537	0.475014	0.117832	0.648252	0.522981	0.902091	0.494901	0.228045	0.321446	0.328371	0.565857	0.541795
Sprom_anno1.g11587	GO:0005789, GO:0031902, GO:0006906, GO:0012507, GO:0005484, GO:0031201, GO:0005794, GO:0000149, GO:0005773, GO:0005886	15.4769	18.4937	22.2975	45.3982	45.2455	132.389	27.9338	31.6912	31.6485	0	3.32759	67.6228	32.4437	3.32581	19.8939	120.72	32.6705	46.1715	20.4599	48.2319
Sprom_anno1.g11588	GO:0016740, GO:0032259, EC:2	4.39431	3.71298	4.53881	6.8295	5.37188	2.55053	4.61615	8.47892	3.8149	2.26658	1.55823	4.18155	3.26346	5.10738	3.86634	6.49501	3.38576	3.40957	7.17123	2.1919
Sprom_anno1.g11589	GO:0022857, GO:0016020, GO:0006810	3.52511	4.73649	2.7576	3.18656	3.9469	0.110796	2.87278	17.6702	0.871073	1.53681	0.571152	0.60122	0.679631	0.500972	12.0609	1.14944	1.24995	1.44487	1.97968	1.14939
Sprom_anno1.g1159	NA	0	0	0	0	0	0	0	0	0	0	0	0.263852	0.0186752	0	0	0	0	0	0	0
Sprom_anno1.g11590	NA	0	1.38323	0	3.01048	2.38178	8.67973	0	19.4881	0	0.719175	3.72349	13.453	0.381805	2.47342	0	0	1.33845	24.7543	1.29674	1.40184
Sprom_anno1.g11591	GO:0004672, GO:0016310, EC:2.7	1.90396	0.31459	0.0686144	0.68966	0.0717985	0.0666919	0.29059	0.686633	1.37358	0.663935	3.22815	0.453368	0.136121	3.17623	1.09353	1.07172	0.421383	0.433423	1.11658	0.697677
Sprom_anno1.g11592	NA	0.238325	0.201127	0.126248	0.298036	0.258097	0.223303	0.793234	0.637704	0.494043	0.447021	0.364039	0.31177	0.192439	1.09735	0.645831	0.547099	0.262866	0.260809	0.433281	0.476188
Sprom_anno1.g11593	GO:0004497	0.0928775	0.178451	0.389911	0.491615	0	0.213857	0	0.336073	0	2.20465	0	0.404594	0.0873071	2.44326	0.176993	0.160894	0.257538	0.250991	0.362774	0.562943
Sprom_anno1.g11594	GO:0016020, GO:0006631	5.84595	5.69012	11.3516	21.9236	21.0181	42.264	13.2397	7.46309	11.6657	10.5821	38.9531	33.8371	27.1097	179.376	28.6658	141.658	97.0289	80.1345	89.4271	28.8755
Sprom_anno1.g11595	GO:0016787, EC:3	0.0695033	2.38725	0.0650797	0.581749	0.204381	0	0.551929	1.63125	0.301009	0.12607	0.166633	0.344278	0.193754	0	0.389686	0.290512	0.254203	0.319853	0.605726	0.455558
Sprom_anno1.g11596	NA	1.05518	0.26781	0.298343	1.09787	0.414809	2.01914	1.0416	0	0	2.48074	1.48993	2.05427	0.942833	1.3056	0.194891	1.21747	0.147574	0.34792	0.917469	2.35117
Sprom_anno1.g11597	NA	0.622214	0.812939	0.177049	1.09849	0.0466775	0.361616	0.360386	3.79399	0.139548	0.459875	0.685131	0.380165	0.448876	1.48809	0.274638	0.546197	0.445594	0.399986	0.418999	0.312479
Sprom_anno1.g11598	GO:0005737, GO:0004674, GO:0009987, EC:2.7	1.2793	0.634646	0.578088	1.42846	0.28697	0.307562	0.647399	1.61598	1.82747	1.29008	1.07119	1.38543	0.830647	1.49165	1.51054	3.66804	0.830733	0.625134	1.28381	1.48392
Sprom_anno1.g11599	GO:0000045, GO:0044804, GO:0000151, GO:0006508, GO:0005829, GO:0019787, GO:0000422	14.9722	10.0564	12.4863	12.6379	4.83179	6.96588	7.70748	6.96324	14.5562	3.51384	9.09024	14.0758	2.73945	19.0863	7.71153	13.462	1.69736	1.21552	6.63035	2.12688
Sprom_anno1.g116	NA	38.2958	75.2452	72.0599	140.197	85.0515	44.8086	192.796	489.093	451.733	272.869	289.895	306.641	198.904	87.5907	616.195	337.132	260.272	139.76	15.8539	228.672
Sprom_anno1.g1160	NA	0.375796	0.422957	0.740825	0	0	0	0	0	0	1.36431	0	2.93793	0.352083	0	3.20109	1.20376	0.413069	0	0.802968	0
Sprom_anno1.g11600	GO:0003951, GO:0005509, GO:0019674, GO:0016310, GO:0006741, EC:2.7.1.23	0	0	0.32254	0	0	0.317259	4.6443	1.67562	0	0	1.107	0	0	0	0.667116	0.361825	8.52355	8.20608	0.496705	0.420203
Sprom_anno1.g11601	GO:0016779, GO:0031123	1.23761	1.29969	1.04837	1.41915	0.757045	0.704979	1.18302	1.5175	0.833132	0.868936	1.04395	3.09473	1.86216	3.13091	1.7936	0.985151	1.29746	1.31577	1.72357	1.60316
Sprom_anno1.g11602	GO:0005789, GO:0006487, GO:0044255, GO:0044249, GO:0046527, GO:0005773, GO:0005886, EC:2.4	1.13479	0.989473	1.06506	6.05008	3.55505	3.83058	0.336086	0.95965	0.146557	0.388213	0.266192	2.83827	1.38151	1.11483	0.40631	5.01253	0.233897	0.485507	0.698533	0.469454
Sprom_anno1.g11603	GO:0016866, GO:0005524, GO:0016836, GO:0016491, GO:0046872, GO:0005737, GO:0016020, GO:0006002, GO:0061615, GO:0016310, GO:0004332, GO:0003872, EC:2.7.1.11	0.692226	4.61745	4.82219	17.6484	1.92886	6.44765	1.58966	2.76425	0.462271	0.483577	1.6803	2.17704	3.65832	0.880686	3.20166	9.4986	5.71639	0.594291	0.812957	1.27227
Sprom_anno1.g11604	GO:0050618, GO:0050897, GO:0010024, EC:1.3.7.3	8.25182	24.3452	28.1522	76.0086	51.3263	63.1025	53.1562	36.6296	14.9839	27.4669	16.4035	50.2885	16.2363	5.05208	24.733	51.7463	61.0881	14.2089	1.70986	11.9358
Sprom_anno1.g11606	GO:0016052, GO:0004553, GO:0044248	2.94056	3.14403	1.8979	3.07343	1.41647	2.75917	6.04005	6.52908	2.49017	3.8645	2.57186	3.86824	1.59536	3.92971	3.57964	1.32029	5.07165	2.64153	2.27056	5.51965
Sprom_anno1.g11607	GO:0004190, GO:0006508, EC:3.4.23	848.715	1237.72	1082.35	566.117	1083.51	602.463	671.018	1264.64	1791.05	1243.54	1575.48	353.072	511.742	515.842	801.282	1529.84	1209.29	475.159	1080.96	436.965
Sprom_anno1.g11608	NA	1.35461	2.51169	6.50253	2.27184	3.5552	4.5423	2.63225	3.80747	10.9618	9.85596	6.64956	4.9048	9.12589	12.0968	1.34747	5.15946	3.79586	6.07573	7.58912	7.04639
Sprom_anno1.g11609	GO:0016887, GO:0003743, GO:0005524, GO:0071013, GO:0003724, GO:0016020, GO:0005682, GO:0003729, GO:0000974, GO:0006413, GO:0005730, EC:3.6.4.13	308.362	328.728	272.62	312.896	253.082	154.222	320.276	372.514	200.651	472.675	222.447	247.324	110.929	216.584	444.606	159.952	336.167	33.1601	37.1104	182.156
Sprom_anno1.g11610	NA	0.648912	0.362468	1.26992	0	0.321659	1.77823	0.620787	2.81353	0	1.72872	0	1.19431	0.912322	0	0	0.691762	0	0	0	1.11642
Sprom_anno1.g11611	NA	0.661844	1.11019	0.972391	1.39617	0	0.302299	0.632608	2.14817	0	0	0.507109	1.21787	16.1311	2.69719	11.9853	0.352806	0.366224	0.2221	0.354636	0
Sprom_anno1.g11612	GO:0060089, GO:0050794, GO:0046777, GO:0004672, GO:0050896, GO:0005886, EC:2.7	0.0337399	0.144034	0.21973	0.105742	0.13194	0.122831	0	0.160267	0.146857	0.122763	0.320086	0.250951	0.782305	0.349099	0.255235	0.21075	0	0.11057	0.368404	0
Sprom_anno1.g11613	NA	2.10068	1.0724	0.445293	2.09603	3.41075	4.65047	2.28244	3.61162	2.00485	1.47484	1.95971	2.24806	2.39287	3.25809	3.23536	3.03631	6.78436	0.689243	5.78122	5.82278
Sprom_anno1.g11614	NA	8.09211	3.27966	6.15133	9.30649	16.9084	8.60362	10.1961	1.5606	8.22534	5.48478	6.51939	12.6496	15.0736	0.695091	3.52106	1.88758	12.3443	1.48319	0.488398	16.0965
Sprom_anno1.g11615	NA	7.72524	9.34263	4.97334	37.0801	20.2752	12.0977	77.8535	14.1796	10.8754	14.4642	5.04892	50.8171	8.71913	62.7069	12.7429	8.08721	15.0534	7.5437	12.1846	62.0975
Sprom_anno1.g11616	GO:0016020	15.0344	15.2267	7.26932	12.4032	11.9186	6.17758	6.77825	7.77206	0.352824	14.7762	7.35557	5.55512	0.234712	19.4957	1.76908	7.72056	7.3006	1.67217	3.50852	0.290423
Sprom_anno1.g11617	GO:0022857, GO:0016020, GO:0006810	2.64702	1.14797	0.62672	1.11074	5.86478	0.24131	2.34206	4.26053	6.25019	0.477659	3.10572	3.92648	0.123394	56.6976	6.30084	0.27841	3.01943	0.787309	0.71799	0.312336
Sprom_anno1.g11618	GO:0005737, GO:0030990, GO:0098590, GO:0035735, GO:0097712, GO:0035082, GO:1905349, GO:0035869, GO:0061512	3.71632	2.50813	0.732093	0.783807	0.368348	0	1.4139	3.18038	0	1.31471	1.13462	1.81951	1.39278	3.01911	0.633804	0.793406	0.408721	0.750029	0.397122	0.423644
Sprom_anno1.g11619	NA	0.218897	0.721921	0.421001	0.23032	0	0.199799	0	0	0.619017	0.784451	1.01782	0	0	0	0.390067	0	0	0	0	0
Sprom_anno1.g1162	GO:0043190, GO:0055085	0	0	0	0	0	0	0	0	0	0	0	0	0	0	0	0	0	0	0	0
Sprom_anno1.g11620	NA	10.2634	11.1407	11.5002	25.6962	13.6148	32.3355	12.469	26.0806	10.2455	3.9813	12.9137	66.111	60.0603	17.9523	38.4269	21.3527	23.4147	6.29073	3.8227	6.45634
Sprom_anno1.g11622	NA	0	2.87552	0	5.06584	0	10.373	0	0	0.000589853	0	0	1.62195	0.746997	0	4.64713	0	0	0	0	37.4929
Sprom_anno1.g11623	GO:0016020	88.96	104.37	76.7429	14.141	0	0	3373.14	0.893015	0	0	0	1.29737	0.492164	0	0	0	0	0	0	0
Sprom_anno1.g11624	NA	12.3461	33.5748	15.2441	6.90782	0.928141	0	750.815	1.27869	4.45349	1.97035	0.209985	8.92118	11.244	0.243515	3.05302	0	0	1.45686	0.615003	0
Sprom_anno1.g11625	NA	0.306135	0	0	0	0	0	0.268018	0	0	0	0	1.71771	0.154145	0.196513	0	0	0	0	0	0
Sprom_anno1.g11626	NA	0.179586	0.339965	0.292282	0.168423	0.840263	1.54505	2.15527	0	0	0	0.768634	2.78719	1.10335	2.4366	1.11533	0	0	0	0	0.433686
Sprom_anno1.g11627	NA	0.376076	0.506567	0.176852	0.340595	0.454373	0	1.47841	1.84509	1.26018	2.27067	1.03296	6.79816	5.34926	6.38845	0.785631	1.86359	1.12603	0.15559	0	0.558021
Sprom_anno1.g11628	NA	0.589917	2.73461	0.369621	0	0.0899262	0	0	0.806386	2.83552	1.54961	3.09384	20.4481	6.59664	0	4.05278	1.40597	0	0	0	1.31581
Sprom_anno1.g11629	NA	0.897773	1.25215	0.316959	1.35427	0.112663	0.298244	0.633512	2.76279	1.21985	2.58042	0.576325	0.847585	0.741224	0	3.27539	3.29905	1.22809	0	0.140745	0
Sprom_anno1.g11630	NA	0.675372	1.88951	7.32214	0	1.339	1.90963	5.69093	5.3197	0	10.1477	1.85958	6.61088	2.0613	7.56425	0.114165	0	1.13605	1.13364	2.09381	2.31977
Sprom_anno1.g11631	NA	11.3457	22.6726	14.277	25.5131	21.3004	13.8095	24.5487	62.575	18.269	36.0729	21.7837	26.0385	3.46953	2.52361	1.03165	0.0613597	0.0714016	0	0.256338	0.561344
Sprom_anno1.g11632	NA	12.8849	8.28886	11.9496	29.9536	36.4789	26.8125	9.33653	36.1818	30.3133	8.12311	11.9942	21.6439	6.00341	4.50875	0	0	0	0	0	0.143674
Sprom_anno1.g11633	NA	54.5703	90.1714	98.6766	108.972	134.498	153.974	102.352	176.872	125.05	124.277	98.0084	72.5179	32.9971	100.287	0	0	0	0	0	0
Sprom_anno1.g11634	NA	6.19894	4.86914	7.41886	7.27808	38.5094	33.137	28.7581	84.3691	13.9926	23.3789	29.3161	28.428	16.1568	22.4832	4.65268	26.7798	104.347	32.3853	32.265	30.7513
Sprom_anno1.g11636	NA	24.7214	42.1773	56.1451	71.7855	0.249395	0	275.752	3.65466	9.30819	1.76331	0.381031	120.59	295.249	214.206	58.352	0	2.1806	7.86384	126.826	9.3488
Sprom_anno1.g11637	GO:0005634, GO:0005524, GO:0006900, GO:0007165, GO:0005737, GO:0016020, GO:0010324, GO:0004674, GO:0006897, GO:0018105, GO:0106310, EC:2.7.1	0.823564	0.483383	0.701822	0.933434	0	1.2426	0.408802	2.96654	0.792705	3.36138	3.02693	2.03977	3.18853	1.8877	0.769806	0.472415	1.05981	3.47394	2.16638	0.731465
Sprom_anno1.g11638	GO:0000054, GO:0042273, GO:0016020, GO:0000447, GO:0005730, GO:0030687	100.414	41.8357	70.8852	70.4971	101.814	66.2216	178.202	53.2511	64.2562	55.9754	30.3203	122.475	94.8242	24.2109	47.9173	45.341	39.3762	18.0882	61.9143	70.0277
Sprom_anno1.g11639	NA	0.305782	0.753141	1.63041	1.05606	2.20531	2.71836	3.42006	3.32019	1.09351	1.32877	1.26853	1.47043	2.24054	29.3673	5.8434	1.96818	2.14207	15.4401	8.42196	29.8107
Sprom_anno1.g1164	GO:0016052, GO:0004553, GO:0030246, GO:0044248, GO:1901658, EC:3.2	0	0	0	0	0	0	0	0	0	0	0	0.905558	0	0	0	0	0	0	0	0
Sprom_anno1.g11640	NA	14.4561	21.5649	22.3246	16.3825	44.2891	87.5231	8.32027	7.19481	14.8026	5.97528	44.5676	2.87496	22.5574	58.1642	12.2968	22.6327	1.89597	65.5229	46.4127	29.0722
Sprom_anno1.g11641	NA	1871.59	3032.21	2981.02	1586.9	3552.5	3915.56	1300.56	1294.88	1114.31	939.458	1112.68	2232.9	1785.25	2717.82	959.222	795.782	1160.02	1509.73	1256.14	1855.99
Sprom_anno1.g11642	GO:0033615, GO:0005739, GO:0016020	6.96662	22.3752	9.1381	54.1123	32.3258	30.9007	31.0758	163.491	87.2137	48.8284	42.9577	15.5665	0.499627	30.9014	70.1222	73.4273	69.3646	0.26569	0.581373	39.0365
Sprom_anno1.g11643	GO:0055085, GO:0022857, GO:0016020, GO:0042908	0.58463	0.139346	0.182324	0.271804	0.445559	0.177456	0.258102	1.2215	2.62739	0.117871	0.921259	0.563167	0.42243	0.805326	1.5806	1.42479	4.64083	0.384203	0.283143	0.309845
Sprom_anno1.g11644	GO:0008289, GO:0006744, GO:0005743	11.7188	29.0936	22.6594	41.7299	14.453	23.4878	33.7471	108.706	15.6463	51.7615	16.9363	20.0705	16.3991	4.44919	47.975	41.7412	46.3586	5.92912	5.71038	20.4773
Sprom_anno1.g11645	GO:0005634, GO:0016020, GO:0019783, GO:0008234, GO:0044237, GO:0070646, GO:0018205	1.55694	3.42646	1.10937	2.64568	1.03429	1.8036	0.925377	2.87989	2.01664	1.93487	1.75626	2.51757	0.921662	3.24962	1.67577	0.724164	1.39519	0.521058	0.940468	2.72216
Sprom_anno1.g11646	NA	0	90.8959	0	0	0	0	0	0	0	0	0	0	0	0	0	0	0	0	0	0
Sprom_anno1.g11648	NA	22.7375	15.3344	9.29887	1.16158	0	55.6592	727.366	0	0	0	0	1.94452	0.859935	0.190728	0	0	0	0	0.201084	0.219487
Sprom_anno1.g11649	NA	1.55518	0.795463	0.624598	0.852467	0	0	1.17534	0	0	0	0	3.85121	2.20263	0	0	0	0	0	0	0
Sprom_anno1.g1165	NA	0	0	0	0	0	0	0	0	0	0	0	0	0	0	0	0	0	0	0	0
Sprom_anno1.g11650	NA	2.44789	1.5072	1.31395	1.25659	0	0	0	0	0	0	0	0	0	0	0	0	0	0	0	0
Sprom_anno1.g11652	GO:0005829	0	0	0	0	0	0	0	0	0	0	0	0	0	0	0	0	0	0	0	0
Sprom_anno1.g11653	NA	0	0	0	0	0	0	0	0	0	0	0	0	0	0	0	0	0	0	0	0
Sprom_anno1.g11654	NA	0	0	0	0	0	0	0	0	0	0	0	0	0	0	0	0	0	0	0	0
Sprom_anno1.g11656	NA	9.41391	0	26.5699	28.1007	5.14215	0	19.1964	1.97925	8.33539	45.7649	6.17305	4.89155	2.83312	2.06033	3.18944	0	23.8089	0	0	0
Sprom_anno1.g11657	NA	0.374383	0.411003	0.118031	0.606459	0	0	5.89572	0	0	0	0	0.695944	0.538998	1.54269	0	0	0	0.632598	0.634625	0.232723
Sprom_anno1.g11658	NA	0.305729	0.471566	2.62926	0.877618	0	0	61.9645	0.358264	4.5401	0.184356	0.159949	0.163168	0.569177	1.9335	0.376897	0	0	0.42603	0.55394	0.903956
Sprom_anno1.g11659	NA	0.914871	13.2512	1.92063	0	0	0	378.485	0.95708	0	0	0	2.50975	0.855517	3.17215	0	0	0	0.822414	1.4591	2.8488
Sprom_anno1.g11660	NA	24.7534	16.5834	12.1541	2.11319	0	0	1076.5	0	0	0.404904	0.35121	0.415599	0.521589	0.23091	0.412879	0	0.128154	0.073904	0.243371	0.132582
Sprom_anno1.g11661	GO:0009072, GO:0044271, GO:1901607, GO:0018130, GO:1901362, GO:0005737, GO:0006576, GO:0019438	0.715437	0.159554	0.352003	0.483702	0	0	1.13091	0	0	0.196467	0	0.149523	0.380623	0.246707	0	0	0	0.303811	0.535552	0.619529
Sprom_anno1.g11662	NA	0	0	0	0	0	0	0	0	0	0	0	0	1.02196	0	0	0	0	0	0	0.519859
Sprom_anno1.g11663	GO:0004601, GO:0098869, EC:1.11.1	2.22352	5.40654	2.28067	4.19145	0	0.258096	0	6.03855	0.673136	4.02935	1.29186	6.28674	6.60484	1.4087	3.06594	1.798	3.06752	0.898811	1.37528	2.62177
Sprom_anno1.g11664	GO:0005886, GO:0015379, GO:0071805	0	0	0	0	0	0	0	0	0	0	0	0	0	0	0	0	0	0	0	0
Sprom_anno1.g11665	NA	0	0	0	0	0	0	0	0	0	0	0	0	0	0	0	0	0	0	0	0
Sprom_anno1.g11666	GO:0005886	0	0	0	0	0	0	0	0	0	0	0	0	0	0	0	0	0	0	0	0
Sprom_anno1.g11667	NA	0	0	0	0	0	0	0	0	0	0	0	0.11907	0	0	0	0	0	0	0	0
Sprom_anno1.g11668	GO:0016887, GO:0006637, GO:0016877, GO:0016747, GO:0006633	0	0	0	0	0	0	0	0	0	0	0	0	0	0	0	0	0	0	0	0
Sprom_anno1.g11669	NA	0	0	0	0	0	0	0	0	0	0	0	0	0.0539154	0	0	0	0	0	0	0
Sprom_anno1.g11671	NA	1.11042	0.677826	0.701762	0.954244	0.698171	0.541459	1.10734	3.00809	0.517416	0.504785	0.939962	1.32712	0.735846	2.79646	0.598821	1.52852	0.596887	1.0409	2.20756	0.949587
Sprom_anno1.g11672	GO:0005634, GO:0016020, GO:0016973	71.379	89.099	73.5767	51.7631	76.2503	113.004	161.14	60.8186	141.761	50.9941	21.5865	46.3452	59.07	3.59892	97.2264	24.4041	15.3872	8.97627	62.0102	0
Sprom_anno1.g11673	GO:0140096, GO:0018193, GO:0016409, GO:0005794, GO:0018345, GO:0005783, GO:0044249, GO:0006612, GO:0005773, GO:0005886	6.14649	4.38199	4.53619	6.83383	3.15723	10.7688	14.0254	23.5524	3.67291	1.71167	6.53548	13.2227	3.69549	11.7065	2.80448	6.43974	9.54607	1.68211	0.617088	3.8161
Sprom_anno1.g11674	GO:0016887, GO:0005524, GO:0055085, GO:0140359, GO:0005886, EC:7	0.655855	0	0.91387	1.05289	0.566846	0.935173	0	2.88392	0	0.54175	0.362117	0.249395	0	0.25931	1.00467	0.660555	0.247316	1.45198	0.49605	0.26695
Sprom_anno1.g11675	NA	2.78246	0.229148	0.449632	3.69246	1.10014	4.09216	6.38953	1.89378	0.232259	8.94119	0.590966	7.42486	0.844552	5.08868	1.80959	0.390746	4.75591	0.597214	1.34209	1.72591
Sprom_anno1.g11676	NA	1.49096	1.5534	2.06582	2.90443	0.166526	0.465974	0.490138	3.54385	0.484199	2.26059	1.78551	1.40481	0.882388	1.36665	2.11053	1.05379	1.48978	1.00574	0.891283	0.753451
Sprom_anno1.g11677	NA	0.420837	0.304568	1.33042	4.2687	23.358	51.1597	85.1228	54.3722	34.2884	26.8149	22.8026	0	0.261658	2.02162	55.8519	22.2976	35.801	22.0817	3.65094	47.1159
Sprom_anno1.g11678	NA	7.67002	21.1945	44.3316	42.5185	31.617	39.4515	66.4447	112.812	13.1325	13.2646	7.42238	29.1855	0.715806	20.8312	18.9719	53.0361	24.4203	0.914158	13.2975	25.0776
Sprom_anno1.g11679	GO:0005634, GO:0016020, GO:0016274, GO:0018216, EC:2.1.1	20.2671	25.9058	22.7024	44.5808	52.2275	23.5649	43.3118	27.6146	20.4035	43.1424	44.8625	24.8393	6.37653	22.6986	29.3196	22.8565	53.9016	11.1291	11.7549	12.8258
Sprom_anno1.g1168	GO:0016020	1.02126	2.06085	1.93914	0.765628	0	0	0	1.67005	1.4587	2.36683	2.27899	0	0.272214	0.600564	0	0.922025	2.15906	0	0.316316	0.171787
Sprom_anno1.g11680	GO:0005789, GO:0070072, GO:0031410, GO:0005773, GO:0005886	11.9311	3.98655	2.49087	3.66859	16.2267	25.4559	24.2937	3.09263	2.04317	4.34762	5.26044	28.4043	4.64552	109.112	1.64564	0.532025	1.61352	3.70568	2.6381	2.23532
Sprom_anno1.g11681	NA	0.813643	0.300548	0.263148	0.285784	4.83884	0	0	0.597135	0.380845	0	7.94408	0.66753	0.76223	0.55464	1.42736	1.15389	0.302901	0	0.875253	0.626806
Sprom_anno1.g11682	GO:0007275, GO:0004714, GO:0007169, GO:0043235, GO:0033674, GO:0005886, EC:2.7.1	0.303735	0.701012	0.336875	0.665028	0.214168	0.0828398	0.54745	1.2389	0.265524	1.09708	0.520168	0.645384	0.168623	0.566294	0.934587	0.598544	0	0.297597	0.718226	0.329159
Sprom_anno1.g11683	NA	1.48653	0.418022	1.09814	0.783807	1.10505	3.39519	1.4139	3.18038	0	1.31471	0.567312	4.54876	1.04458	4.52867	2.53522	0.396703	0.817443	1.75007	3.17698	1.27093
Sprom_anno1.g11684	NA	2.99873	0.859147	1.05113	1.16011	0.467074	0.431852	0.309125	1.79974	0.67514	1.42113	1.96984	2.14454	0.736587	1.94803	4.29976	0.665747	5.55968	1.56814	2.22263	0.741991
Sprom_anno1.g11685	NA	0	0	0	0	0	0.757287	0	8.07382	0	1.41441	2.45829	12.4619	6.49292	0	0	0.89418	1.73662	0	4.11348	1.82524
Sprom_anno1.g11686	GO:0016887, GO:0005524, GO:0055085, GO:0140359, GO:0016020, EC:7	0.867487	1.97053	0.643986	1.30822	0.978966	0.999828	0.462843	3.86458	6.95051	0.561807	3.05284	3.3948	5.94909	1.23751	0.952486	8.77692	1.63285	8.05123	9.69156	6.80731
Sprom_anno1.g11687	NA	16.5614	24.6506	27.4429	45.2433	47.2839	62.2622	38.6246	53.5129	72.8409	44.6871	45.1317	41.9091	16.536	15.3201	70.0976	62.2748	80.0981	19.6142	2.66464	62.6884
Sprom_anno1.g11689	GO:0140096, GO:0005737, GO:0016790, GO:0042159, GO:0044237, GO:0052689, GO:0035601, EC:3	0.962044	4.27076	5.13926	16.0183	18.0713	19.0916	11.3936	6.93903	19.9564	57.7945	13.4145	8.46266	3.58304	27.9938	26.6415	0.448556	11.5054	1.40999	0.929353	23.4268
Sprom_anno1.g11690	GO:0051651, GO:0006890, GO:0000139, GO:0070972, GO:0005773, GO:0005886	24.1535	20.4173	16.5066	36.0438	53.6572	65.0821	28.1549	34.9827	7.27957	59.1721	6.53197	45.0834	18.6642	23.5488	28.6972	30.6124	53.4722	22.8181	7.83751	20.9762
Sprom_anno1.g11692	NA	0.355726	1.99596	14.6846	64.5311	46.9052	46.4709	23.052	58.0978	25.7081	1.2603	4.35134	8.71517	0.999992	44.8533	62.1563	1.51861	123.532	4.78305	1.14185	0.812711
Sprom_anno1.g11693	NA	0.536003	3.08404	0.539066	25.3929	13.221	17.1426	7.02758	47.3496	2.9258	0.934181	1.61443	3.24842	1.49882	3.22735	13.1911	1.14696	68.6372	0.363513	1.13416	0.600163
Sprom_anno1.g11694	GO:0005524, GO:0043408, GO:0005737, GO:0004674, GO:0006468, GO:0106310, EC:2.7.1	48.7121	21.0543	29.5356	22.2742	25.5443	19.8738	7.7704	26.2643	31.5791	15.5994	31.4386	37.0991	84.4229	100.118	61.4534	23.0601	19.0009	10.7153	3.17912	2.19479
Sprom_anno1.g11695	GO:0016407, GO:0008374, GO:0005739, GO:0016020, GO:0006575, GO:0034641, GO:0006631, EC:2.3	0.135845	0.327243	0.228202	0.266652	0.105871	0.374681	0.306353	0.72935	0.133586	0.207981	0.873391	0.356639	0.209387	0.825398	0.226504	0.335937	0.318925	0.0844258	0.452285	0.61427
Sprom_anno1.g11696	NA	0.284245	0.243582	0.159329	0.535024	0.167014	0.05176	0.565406	1.07188	0	0.103225	0.0896613	0.985947	0.21116	1.05759	0.320072	0.355957	0.5247	0.261337	0.371885	0.746647
Sprom_anno1.g11697	GO:0016787, EC:3	0	0	0	0	0	4.36218	0.403949	0.466499	0	0	0	0	0	0	1.11473	0	0	0	1.57092	0
Sprom_anno1.g11698	GO:0065008, GO:0045727, GO:0003735, GO:0022627, GO:0019843, GO:0006414	920.454	548.077	716.694	571.922	596.262	1053.47	948.632	509.936	893.302	744.459	561.093	761.44	1112.7	843.067	770.499	554.797	450.948	1132.76	1340.17	1262.01
Sprom_anno1.g11699	GO:0016020, GO:0016757, EC:2.4	7.68296	14.4658	19.6693	30.2529	12.7324	14.5028	38.329	7.62667	6.93261	24.406	9.98292	30.8173	6.54145	0.452592	13.1586	19.2346	28.7675	2.89622	0.119258	4.67873
Sprom_anno1.g117	GO:0016740, GO:0016787, GO:0016042, EC:2, EC:3	7.84149	15.8941	2.63852	13.3916	5.56377	8.42805	7.15226	20.5465	0	0	1.13138	15.0345	8.58554	33.0955	6.81619	15.6231	0	8.38745	4.67951	23.5498
Sprom_anno1.g1170	GO:0005488	2.52563	4.9999	3.08837	6.85309	1.89121	1.64853	6.92658	30.8101	42.4042	17.3213	14.9459	1.76334	1.33871	4.3133	8.35374	18.9106	15.0022	2.07546	2.44055	0
Sprom_anno1.g11700	GO:0016020, GO:0005488	2.2628	2.15459	2.616	2.46037	3.41669	5.31175	1.89543	0.609262	0.375996	0.157634	1.23134	3.12388	0.161896	0	5.82189	10.2044	4.29795	0.0573021	0.0947033	0.930798
Sprom_anno1.g11701	NA	10.7657	9.00911	20.0993	48.1298	12.4915	7.91224	4.55846	2.89802	11.8114	2.3437	3.24122	0	0.245948	0.537268	49.8732	24.8436	1.17467	27.182	7.63022	8.50599
Sprom_anno1.g11702	NA	0.227677	0.483372	0	0.712531	0	0.2071	0	0	0.331905	0.830733	0.551422	0.282511	0.210778	2.35956	0.435479	0.183605	0.529886	0.148799	0.24914	0
Sprom_anno1.g11703	GO:0007051, GO:0051293, GO:0140014, GO:0000922, GO:0140013	0.510481	0.490389	1.30906	0.960609	0.252792	1.02009	0.631626	10.5299	1.62744	0.993879	1.40953	0.783942	0.453033	0.536291	0.925581	0.508394	4.29579	0.470745	0.722028	2.37838
Sprom_anno1.g11704	NA	0.0419944	0.0897539	0.195637	0	0.123239	0	0.0837257	0.596784	0.060858	0.61077	0.132679	0.208181	0.194825	0.0868667	0.316806	0.350049	0.0485585	0.165262	0.137487	0.100517
Sprom_anno1.g11705	NA	0.295364	1.25415	0.546283	2.15685	0	1.88069	1.18548	1.41899	2.1529	0	1.87492	3.66501	0.273442	2.44884	3.95462	1.22564	5.84326	0.386072	0.969628	0.355848
Sprom_anno1.g11706	GO:0090305, GO:0030490, GO:0030688, GO:0004521, EC:3	0.41576	0.839793	0.215371	3.13852	0.678049	1.26158	3.12942	1.63892	0.267627	7.05219	2.48006	2.46153	1.54342	7.06978	2.08808	2.50404	1.01427	6.51663	2.11681	0.939243
Sprom_anno1.g11707	GO:0004799, GO:0005739, GO:0016020, GO:0005829, GO:0006231, GO:0046654, GO:0004146, GO:0006730, GO:0032259, EC:2.1.1.45, EC:1.5.1.3	11.3966	23.4597	21.589	14.1264	18.7828	18.6127	11.9881	19.4477	15.6891	10.3986	11.8835	6.12472	10.2488	37.7603	14.2427	27.3831	7.37039	31.8079	31.7467	6.47619
Sprom_anno1.g11708	GO:0005542, GO:0016740, EC:2	0.97777	12.1296	3.17906	9.23379	9.22043	6.87707	0.548659	1.92252	9.58461	74.3121	1.31001	10.7029	0.260535	2.01307	7.3996	0.441084	10.5045	0.554281	3.48404	14.3228
Sprom_anno1.g11709	NA	0.519061	0.39059	0.204455	0	0.104539	0.198742	1.15471	0.739474	0.209927	1.5829	0.652763	0.360285	0.206986	0.450738	0.294408	0.376674	1.00466	0.143507	0	0.556339
Sprom_anno1.g1171	GO:0110165, GO:0016791, GO:0006629, GO:0009987, EC:3.1.3	86.8277	35.6258	39.1464	62.0442	33.8676	50.5006	20.7901	55.8142	58.3017	11.7142	48.174	28.3696	31.4906	87.8736	41.2323	28.205	47.8644	7.01473	7.75786	43.4631
Sprom_anno1.g11710	GO:0005634, GO:0005737, GO:0043484, GO:0016020	1.10337	1.94141	1.15869	1.64817	0.736114	0.250573	0.825295	7.2084	2.02476	4.41638	2.98721	2.40415	1.0419	2.10401	6.26168	1.31242	0.778647	1.1141	1.88354	0.666017
Sprom_anno1.g11711	NA	0.29957	0.560194	0.569847	0.502073	0	0.227651	0	2.171	0	0	0	1.42309	0.463391	0	0	0.364101	0.504862	0	0.547729	0.60304
Sprom_anno1.g11712	NA	5.94898	4.10604	1.3985	1.94699	3.92458	4.4035	3.30965	0.649457	2.13999	11.4429	7.88574	0.920241	7.78352	16.3034	3.79255	0.194742	0.319975	1.34711	1.61774	5.84891
Sprom_anno1.g11713	NA	0	3.21104	5.20084	1.4518	3.79812	7.67913	0	0	1.95393	10.1242	0	5.08019	2.70451	0	2.84395	0	0	2.43058	0	3.60394
Sprom_anno1.g11714	GO:0005929, GO:0003341, GO:0036158	0.375813	0	0	0	0.123293	0.228379	0.246576	0.866115	0	0.452371	0	0.464649	0.700509	1.29046	0.459803	0.790008	0	0.0827505	0.135978	0.29596
Sprom_anno1.g11715	GO:0005929, GO:0003341, GO:0036158	0	0	44.1715	7.17798	9.17121	6.81008	49.7272	42.6033	0	30.1036	1.85944	0.748213	0.57607	0	0	3.3239	13.2394	0.422716	0.654267	2.76351
Sprom_anno1.g11716	NA	7.59714	2.42487	4.70215	17.6546	8.43733	15.4372	16.3728	40.7634	23.5759	10.2854	13.6544	17.9815	0.310541	32.0565	17.0842	29.6172	25.9014	40.7735	20.9899	5.95581
Sprom_anno1.g11718	GO:0005525, GO:0001664, GO:1902494, GO:0043949, GO:0097478, GO:0045761, GO:0003924, GO:0098797, GO:0031234, GO:0007188, GO:0031683, EC:3.6.1.15	2.66308	1.84513	4.29455	4.08434	0.560413	2.33958	0.752296	6.41925	2.05219	2.23798	3.28651	2.00077	0.97351	2.1586	12.1623	6.27817	3.92754	4.57453	1.03441	0.790159
Sprom_anno1.g11719	GO:0005634, GO:0043484, GO:0016020, GO:0003729	0.41638	1.16613	0.254314	1.35008	0.507727	0.378772	0.41779	1.70663	0.196143	0.616066	0.16519	1.22248	0.736102	1.4417	2.01929	0.993456	4.2145	0.680393	0.644997	0.728584
Sprom_anno1.g1172	GO:0005840, GO:0016020, GO:0004413, GO:0005524, GO:0009088, GO:0016310, EC:2.7.1.39	10.2526	31.707	15.46	13.2076	35.0429	19.9694	33.1448	44.656	15.5774	31.5901	10.6717	20.3086	0.219965	47.8772	31.1514	27.5525	40.1743	15.1	7.98532	23.7414
Sprom_anno1.g11720	GO:0071826, GO:0016020, GO:0005681, GO:0005488, GO:0032984, GO:0000398	45.0898	39.753	41.3886	34.3872	28.5685	29.4495	27.5664	55.5414	57.3413	33.0124	60.5787	52.2234	57.4395	0.68601	34.5371	11.5153	19.8143	3.40436	33.718	32.1426
Sprom_anno1.g11721	GO:0005634, GO:0005737, GO:0016020, GO:0003729, GO:1990904	1.26453	1.34184	1.12515	2.31835	0.449608	0	1.74507	7.23862	0.52139	3.11751	2.2953	0.862117	0.810427	2.12354	3.59357	1.45329	0.407639	0.408436	7.45049	0.608572
Sprom_anno1.g11722	NA	0.793443	0.374647	0.195751	0.943806	0.288463	2.25847	0.818753	1.69922	12.433	0.381621	1.33405	8.6892	0.280533	0.900918	0.284802	0	7.88736	0.408626	0.807115	2.45961
Sprom_anno1.g11723	GO:0004497, EC:1	2.74064	15.3038	0	28.6597	13.4737	12.4812	1.3723	23.0088	14.9681	40.358	9.7812	15.3252	0.637745	1.42174	1.30773	47.2545	44.0415	12.0355	1.29009	0.929603
Sprom_anno1.g11724	GO:0016491, EC:1	1.0193	0.459742	0.592954	0.739461	0.30365	0.392985	0.656964	2.35175	0.25124	0.944193	1.23144	1.457	0.640354	2.11097	1.01845	1.45433	0.601558	1.3456	0.698706	0.747255
Sprom_anno1.g11725	GO:0051651, GO:0034067, GO:0019898, GO:0006623	0.360778	0.467767	0.300956	0.421652	0.45763	0.347904	0.231424	1.14117	0.735566	0.527108	0.617857	0.860225	0.508325	1.03239	0.743459	0.564104	0.378324	0.31143	0.497204	0.556112
Sprom_anno1.g11727	GO:0005829, GO:0000139, GO:0032045, GO:0006886, GO:0042147, GO:0005773, GO:0005886	0.178142	0.200543	0.221975	0.208751	0.174239	0.0812598	0.188628	0.772279	0.846494	0.429188	0.646854	0.486934	0.276463	0.939249	0.427172	0.695058	0.237008	0.204345	0.309007	1.1839
Sprom_anno1.g11728	GO:0005813, GO:0007099, GO:0005814, GO:0005509, GO:0140014	0	0.449508	0.78761	0	0.394448	2.54648	13.5926	0.845782	0	0.702665	0	0.973307	0.372825	0.807341	0	0.85035	0	0.268319	6.79571	0.452364
Sprom_anno1.g11729	GO:0005634, GO:0016020, GO:0016274, GO:0018216, EC:2.1.1	0.194163	1.36065	0.456785	0.203383	1.14422	3.89181	0.95957	1.58057	25.9675	1.40553	4.26862	2.52263	9.75725	4.00569	1.61823	1.32262	4.89838	3.13475	6.33431	3.45552
Sprom_anno1.g1173	GO:0005737, GO:0051082, GO:0006457	52.8845	59.274	61.2533	72.7342	96.2872	29.0134	99.2405	90.2383	28.7467	6.26215	22.4957	93.718	30.5867	54.6093	53.8939	20.4345	41.8717	11.6978	7.66377	69.363
Sprom_anno1.g11730	NA	1.43533	0.823308	1.6606	3.85057	6.14734	7.09307	1.32487	6.26543	18.5486	9.97254	14.9625	5.80516	3.3771	2.83472	2.64123	1.6302	2.02327	1.76398	1.3995	2.2004
Sprom_anno1.g11731	NA	2.09111	1.75235	0.917136	1.02538	2.36925	6.0101	0.25963	5.52893	7.36254	0.592861	4.73661	8.25513	2.91405	5.53586	22.8693	3.34452	0.376476	0.171783	4.48606	0.155839
Sprom_anno1.g11732	NA	1.40418	2.40635	1.99372	7.51776	7.20514	8.38675	10.1681	13.5056	16.7346	18.6647	14.4406	7.16691	2.39914	6.15354	8.85653	0.703326	9.46191	0.995866	3.42945	9.52397
Sprom_anno1.g11733	GO:0005634, GO:0016020	4.47772	5.4163	5.92374	2.8657	2.40418	3.18552	1.07051	4.79666	8.23771	6.88531	8.07902	5.08197	6.3163	10.8985	1.55166	3.83997	4.96674	1.61178	4.30448	13.1926
Sprom_anno1.g11734	NA	0.281488	0.159104	1.40855	2.14444	0.992358	1.66643	0.394176	0	5.31866	3.32754	2.79296	2.06939	2.29974	0	1.1074	0.642664	4.92302	1.19311	2.80906	1.29866
Sprom_anno1.g11735	GO:0016020, GO:0046578, GO:0031410	0.912012	0	0.739842	1.19532	0.812219	0.295992	0.256176	0.661156	0	1.17231	0.571032	3.06869	1.80419	1.33512	3.81841	0.901945	0.381798	0.180073	0	0
Sprom_anno1.g11736	GO:0030687	0.287988	0.498447	0.225875	0.774212	0.128836	0.171327	0.286957	0.563471	0.134688	0.381705	0.347476	0.334584	0.338485	1.24105	1.25485	0.251801	0.389655	0.241254	0.849392	0.625416
Sprom_anno1.g11737	NA	1.41579	0.302845	0.616171	1.23324	0.415644	0.0859228	0.564087	1.339	0.273368	1.02912	0.521569	0.175437	0.350406	0.68317	0.71082	0.344397	0.327161	0.278703	0.257425	0.225735
Sprom_anno1.g11738	GO:0016020	1.28141	0.274841	0.539403	0.335094	0.439435	0.408393	0.509212	0.602574	0.0925634	0.232535	0.302915	0.476124	0.238075	2.25064	6.35769	0.26765	0.36919	0.42102	0.628394	0.611298
Sprom_anno1.g11739	GO:0016887, GO:0005737	0.654392	1.52118	0.394275	1.40776	0.451747	0.946001	1.76612	2.73837	1.11624	0.840026	1.03415	2.67184	0.857043	1.99097	1.38099	1.40328	1.02429	0.3786	0.88238	0.829696
Sprom_anno1.g1174	GO:0005737, GO:0016272, GO:0006355, GO:0051082, GO:0006457	16.399	67.0818	36.2102	110.844	105.966	73.5577	208.178	21.7832	58.6538	100.124	37.8384	87.1131	63.9419	64.0063	151.637	30.2507	83.1299	83.122	4.40484	75.2332
Sprom_anno1.g11740	GO:0005249, GO:0071805, GO:0042391, GO:0005886	0.627806	0.592388	0.516063	0.982383	0.768142	0.571066	0.837576	1.42427	0.511211	1.28076	1.0871	2.03443	1.34936	2.6346	1.43261	0.578919	0.777161	0.832571	1.28075	1.32742
Sprom_anno1.g11741	GO:0016020	0.623948	0.308437	0.137142	0.631499	0	0.382761	0.195149	1.34531	0	0.932299	0.967142	0.405414	0.197778	10.5838	1.14224	0.207373	0.452651	0	0.293626	1.04196
Sprom_anno1.g11742	NA	0.22174	1.31776	0.313782	1.04582	0.109006	0.101036	0	0	0.318266	1.60334	0.695379	0.137132	0.103253	1.60006	1.63536	0.116359	0.761254	0.219441	0.361379	0.262521
Sprom_anno1.g11743	NA	0	0.133078	0.348664	0	0.241921	0.336133	0.24204	0.283508	0	0.443976	0.192494	0.607959	0.458218	0	1.58034	0.129168	0.140417	0.162366	1.46797	0.290518
Sprom_anno1.g11744	GO:0016020, GO:0004340, GO:0005524, GO:0005536, GO:0006096, GO:0016310, GO:0051156, EC:2.7.1.2, EC:2.7.1.1	0	3.16846	0	0	0	0	0	0	0	0	0	1.36809e-09	0.492499	1.3897	0	0	0	0	0	0
Sprom_anno1.g11745	GO:0019901, GO:0005634, GO:0016020, GO:0030332, GO:0004693, GO:0019887, GO:0006357	10.6317	21.0681	22.7243	36.6286	10.2453	53.5566	26.4524	33.4685	8.07978	33.4673	20.3382	41.9869	41.7753	45.1217	28.7305	4.28765	21.0793	39.9611	47.8895	74.8557
Sprom_anno1.g11746	GO:0006094, GO:0071705, GO:0006119, GO:0006537, GO:0046872, GO:0016041, GO:0006541, GO:0051538, GO:0009059, EC:1.4.7.1	0	0	0	0	0.582906	1.0049	0	1.64071	0.900989	0	1.09787	0	0.365651	1.63055	0	1.41715	0	0	10.1073	1.3925
Sprom_anno1.g11747	NA	1.46107	2.55085	1.69692	4.00532	4.53102	5.94059	5.76303	4.1616	0.161281	0.609419	1.2334	5.28224	6.59469	0.463394	10.3561	0.235947	1.54303	12.8296	5.49448	0.532115
Sprom_anno1.g11748	GO:0005868, GO:0005515, GO:0005737, GO:0007018	151.757	258.571	174.903	426.03	100.104	220.03	282.687	131.85	304.099	294.817	506.507	460.331	385.775	610.078	354.352	30.0364	479.851	395.694	31.3844	318.81
Sprom_anno1.g11749	NA	4.55418	5.1711	9.0213	6.09528	5.57468	7.12117	2.87697	9.84593	2.2048	1.61992	3.39618	3.37589	1.01907	1.13775	4.16826	1.22511	1.78986	0.651421	0.686182	1.41302
Sprom_anno1.g1175	GO:0000045, GO:0006508, GO:0005774, GO:0005776	1.09133	3.09807	1.86163	5.77494	2.8305	6.78092	13.6478	2.26398	6.49201	3.14533	0.809343	11.6878	0.894537	1.45914	1.80279	0.737489	1.03574	0.843698	5.4567	3.59833
Sprom_anno1.g11750	NA	0	17.1885	6.692	10.4357	0.338194	17.4518	1.95405	11.0409	2.37444	1.21013	33.4252	2.50946	0.639381	2.08356	5.86716	0	3.76938	0.916431	1.46148	1.56174
Sprom_anno1.g11751	NA	1.91591	1.97998	2.66413	2.52834	1.53632	1.89256	1.67169	5.03914	1.51327	2.26938	2.12515	5.39782	2.21876	3.85514	2.4492	1.97618	2.12958	1.61586	2.1246	3.63581
Sprom_anno1.g11752	GO:0005634, GO:0061631, GO:0000151, GO:0004869, GO:0043066, GO:0034450, GO:0016020, GO:0004197, GO:0002020, GO:0016567, GO:0006511, EC:2.3.2	3.11509	3.20407	5.35172	1.86193	0.685159	0.0578889	0.378976	2.69099	7.6237	1.61519	3.90756	2.20471	2.06695	1.05094	1.54759	2.12448	4.32298	0.33419	1.80134	0.379127
Sprom_anno1.g11753	NA	0.404486	0.398309	0.31827	0.422511	0.121649	0.169901	0.248554	0.443774	0.677395	0.396321	0.688941	0.540025	0.317383	0.450762	0.530052	1.10101	0.936968	0.570881	0.713564	0.149205
Sprom_anno1.g11754	GO:0005615, GO:0016020	15.9291	46.7235	41.7243	80.0767	38.9623	47.8393	23.4729	70.7234	55.4537	25.3501	24.8285	49.0182	100.115	131.53	63.4135	189.178	83.2519	124.358	212.967	36.0576
Sprom_anno1.g11755	NA	2.51426	6.01435	1.36603	15.1035	16.4929	22.4666	21.5116	20.1091	12.2584	19.6389	13.2773	28.2481	1.62904	1.69195	22.4836	34.6647	8.43031	2.45788	8.28657	18.3564
Sprom_anno1.g11756	NA	79.4021	169.727	212.762	241.386	239.012	91.9513	153.405	221.714	75.6802	104.236	98.4134	168.451	228.96	210.6	243.38	259.925	318.864	146.049	112.468	257.824
Sprom_anno1.g11757	NA	1.65338	1.10202	1.23025	2.13383	0.823164	0.383366	1.72131	4.23721	0.830712	1.65151	0.91613	4.20779	0.84098	3.18829	2.43306	0.610173	0.319863	0.697968	1.09979	0.917392
Sprom_anno1.g11758	NA	6.48649	4.46045	3.88433	4.82026	3.64309	0	0	3.56127	3.7118	4.71547	9.59576	2.18512	7.58717	3.6584	10.0163	2.00056	1.93045	0.637937	3.86857	1.01642
Sprom_anno1.g11759	NA	0.921439	1.5804	0.516923	1.34923	0.60177	0.391541	0.854738	2.60208	2.13074	0.780494	1.16204	2.6631	1.36938	2.41204	1.38134	0.57723	3.1162	0.565004	1.13823	1.0261
Sprom_anno1.g1176	NA	27.9768	29.1481	16.0015	32.4789	45.142	21.9823	36.7069	28.4692	3.03184	33.4866	7.54836	16.7804	37.4189	0.398947	29.6514	1.85023	23.9312	4.64656	26.4581	24.7497
Sprom_anno1.g11760	NA	24.6559	23.1914	16.1633	99.1761	46.3627	30.1703	50.6258	102.439	23.0659	44.1715	9.5324	41.3356	0.782276	59.2341	50.711	84.3896	55.7037	1.69214	8.90737	59.6796
Sprom_anno1.g11761	GO:0036064, GO:0097546, GO:0098590, GO:0035735, GO:0097712, GO:0035082, GO:1905349, GO:0097539, GO:0030992, GO:0035869, GO:0061512, GO:0044877	0.660026	0.406266	0	1.3933	0	0.0859024	0	1.09751	0.271295	0	0.592443	0.583399	0.0877335	0.389101	0	0.592432	0.108137	0	0.307662	0.783442
Sprom_anno1.g11762	NA	22.0455	11.2647	5.03612	2.85742	1.58447	7.56381	7.55886	0.856693	0	0	5.23608	10.1068	2.53927	59.2026	2.95621	0.390469	2.12188	3.27211	0.134452	0.146335
Sprom_anno1.g11763	GO:0005634, GO:0001522, GO:0016071, GO:0016020, GO:0009982, GO:0006400, EC:5.4	57.6001	55.1384	61.2933	54.7932	47.8312	30.6345	44.1911	117.046	74.5275	16.9397	21.2369	46.9408	22.0892	18.9527	55.563	35.377	84.5994	18.1941	36.8108	23.1074
Sprom_anno1.g11764	NA	8.4667	96.0696	69.7665	139.664	71.7107	131.926	50.9894	102.489	53.5245	60.376	40.0625	74.3741	38.4413	121.201	99.7348	68.9029	128.807	1.78528	12.7123	54.2016
Sprom_anno1.g11765	NA	2.89589	4.21259	6.26677	3.85762	3.07938	8.46734	3.90071	2.83478	10.3953	8.88855	12.3595	2.60835	4.88775	3.96964	3.83054	9.12203	3.60285	12.6484	10.3638	6.94525
Sprom_anno1.g11766	GO:0016020, GO:0015711, GO:0015868, GO:0051503, GO:0072530, GO:1901679	42.1797	60.7459	54.022	109.197	153.797	263.622	150.839	138.48	39.9273	42.6991	22.6328	155.542	32.3788	43.2257	43.9645	65.7793	52.714	33.6741	18.1295	52.0018
Sprom_anno1.g11767	NA	0.898637	0.581378	1.25422	1.09197	1.02082	1.15931	1.41413	0.948782	0.302314	0.621478	0.842162	0.609733	0.462555	1.1826	0.453671	0.411533	1.65483	0.466601	0.338142	0.511585
Sprom_anno1.g11768	GO:0003723, GO:0042273, GO:0016020, GO:0042255, GO:0005730, GO:0005654, GO:0030687	130.039	106.878	84.0203	62.4953	62.554	35.5075	59.0166	62.6166	46.5628	64.9615	25.352	17.725	50.376	23.7791	37.8601	28.9749	70.9989	34.212	73.6909	23.9911
Sprom_anno1.g11769	GO:0005811, GO:0065008, GO:0005737, GO:0055088, GO:0016020, GO:0004806, GO:0019433, EC:3	40.0203	50.0611	38.251	70.7977	54.4639	29.3741	47.2232	104.448	27.5924	47.9882	43.8377	11.2412	8.68906	42.8228	66.669	45.3821	42.2405	20.1075	0.769235	39.6497
Sprom_anno1.g1177	GO:0005634, GO:0005524, GO:0016020, GO:0015937, GO:0005829, GO:0004594, EC:2.7.1.33	13.2845	14.2837	19.4	19.6637	21.09	11.2487	15.6645	38.2949	16.766	23.5303	23.5443	23.163	17.6136	11.0755	19.5078	28.8611	19.8112	8.18413	9.53794	19.8501
Sprom_anno1.g11770	GO:0003723, GO:0071013, GO:0016020, GO:0005682, GO:0000974	12.6893	33.5601	66.7511	67.5257	24.734	17.6443	43.3834	54.9888	8.32321	11.0749	14.7535	17.7253	4.88962	31.3508	23.8111	13.545	46.9538	17.8239	3.44704	18.3945
Sprom_anno1.g11771	GO:0042803, GO:0005759, GO:0051087, GO:0051082, GO:0006457, GO:0000774	112.118	271.173	221.221	536.698	256.464	209.355	560.982	217.533	311.853	268.126	185.701	297.916	177.137	85.0776	443.881	154.264	365.999	78.6535	15.7342	353.617
Sprom_anno1.g11772	NA	0.507236	1.43264	0.471201	2.88692	2.30446	0.807777	1.21669	0.906063	0.331562	3.40869	0.762605	2.35852	0.752362	2.73019	0.817672	2.82265	1.32301	0.930214	1.19142	1.09557
Sprom_anno1.g11773	GO:0043021, GO:0005829, GO:0006364	78.1651	193.529	163.59	215.717	382.362	179.418	382.311	845.866	308.506	708.687	164.295	149.425	57.4772	134.292	520.165	281.724	193.368	27.4804	27.9015	113.085
Sprom_anno1.g11774	NA	5.68624	17.4759	21.2135	25.1879	19.7706	27.6003	12.7225	45.5873	17.3021	62.7758	17.1339	16.1499	0.260192	70.5916	48.7477	26.8539	36.2586	6.93907	0.506973	84.2169
Sprom_anno1.g11775	GO:0016887, GO:0003676, GO:0005524, GO:0016020, GO:0006508, GO:0009534, GO:0004176, GO:0004222, GO:0031984, EC:3.4.24, EC:3.6.1.15	10.7054	39.0644	35.2687	43.2753	127.239	110.16	18.7984	9.64334	0.975395	64.6955	150.778	44.8328	42.7407	51.3131	6.39887	449.785	161.177	50.2878	82.735	108.018
Sprom_anno1.g11776	GO:0016491, GO:0005783, GO:0006633, GO:0005773, GO:0005886, EC:1	16.0956	47.2037	27.6028	63.5928	105.811	61.9184	208.454	319.313	97.4628	59.9731	24.8583	189.365	47.8978	46.2203	25.458	65.0477	50.331	7.17897	8.97606	11.6099
Sprom_anno1.g11778	GO:0010181, GO:0050660, GO:0016020, GO:0005829, GO:0016653, EC:1	54.8148	55.5892	58.2471	74.4922	158.279	31.4095	108.961	140.903	75.0968	57.4816	62.0253	105.086	27.9137	31.3573	34.6575	29.1381	78.5544	27.7577	20.5407	59.191
Sprom_anno1.g11779	GO:0006281, GO:0000808, GO:0006261, GO:0043596, GO:0000811, GO:0008156, GO:0042555, GO:0097373, GO:0003677, GO:0005656, GO:0000076, GO:0031327, GO:0016020, GO:0071897, GO:0010558	8.10979	15.8828	18.1793	14.0407	14.114	8.79293	21.4073	4.4287	0.74918	0.216859	2.07291	8.62253	0.479462	34.7057	3.22637	0.372707	4.69031	4.09285	0.954585	23.5589
Sprom_anno1.g1178	NA	0.5627	0.814196	0	0	0	0.115778	1.13693	0	5.23556	0.62305	3.4408	0.358695	0.354334	0.262734	1.07141	6.63901	0	0.167095	0.167748	0
Sprom_anno1.g11780	GO:0000175, GO:0003723, GO:0090501, GO:0000932, GO:0006402, GO:0000178, EC:3.1	27.3377	48.2174	45.1652	39.1743	35.8369	59.6693	64.1949	66.5081	23.1544	48.8243	48.2411	32.9799	31.7794	39.6541	50.5173	44.0259	55.5192	45.5628	19.906	48.7493
Sprom_anno1.g11781	NA	264.592	341.495	299.81	445.657	226.864	111.268	147.412	557.274	388.681	512.848	421.056	320.657	256.429	391.472	468.299	348.163	435.105	176.831	340.284	228.485
Sprom_anno1.g11782	GO:0005739, GO:0016020, GO:0051536	3549.22	2584.69	2481.32	2554.93	2040.86	790.015	3548.15	2775.86	1975.25	3489.03	1610.77	2127.85	3135.97	2822.05	2833.63	4122.54	2356.37	1554.8	2779.13	2077.71
Sprom_anno1.g11783	GO:0045261, GO:0015986, GO:0031984, GO:0009535, GO:0046933, GO:0015985, GO:0016787, EC:7.1.2.2, EC:3, EC:6	300.9	277.166	230.692	262.814	406.802	189.516	218.204	450.592	300.699	130.982	187.053	357.38	354.319	259.798	230.197	238.6	330.839	176.318	300.218	244.011
Sprom_anno1.g11784	GO:1990234, GO:1990204, GO:0050660, GO:0005739, GO:0016020, GO:0045454, GO:0004148, EC:1.8.1.4	83.6682	73.7995	60.9615	104.998	73.081	65.47	54.7327	79.8254	33.0705	75.7396	45.0009	55.3096	27.9334	23.5763	59.7837	28.7891	89.8765	19.6779	7.07762	57.3486
Sprom_anno1.g11785	NA	2.28044	3.16617	1.4936	5.4777	11.6815	6.97893	0.966381	0.917366	2.45877	5.1134	1.99144	5.35078	0.900712	0.903002	2.37408	4.5531	4.31575	10.8579	0.582211	17.9246
Sprom_anno1.g11786	GO:0003824, GO:0009987	14.5701	42.3221	27.175	146.126	39.3857	44.1985	77.816	26.7401	86.0486	66.9988	64.3446	67.3328	11.1333	146.986	55.8182	49.5566	156.502	22.7884	7.53605	34.24
Sprom_anno1.g11787	NA	21.0581	6.02959	5.57261	13.006	5.66772	5.22178	9.81566	16.4167	4.20936	6.42499	8.78644	15.525	15.2235	28.8717	9.41923	3.20513	3.34494	5.8439	10.9842	11.7703
Sprom_anno1.g11788	GO:0005783, GO:0008757, GO:0005773, GO:0005886, GO:0016126, GO:0032259, EC:2.1.1	902.079	1214.46	1038.33	953.842	615.692	382.333	1102.38	1159.17	739.503	952.769	956.875	637.908	1729.8	1406.28	1964.84	527.968	956.433	508.145	784.969	605.896
Sprom_anno1.g11789	GO:0005737, GO:0034708	41.5745	43.9341	56.6466	98.5555	38.7742	34.8476	71.6608	130.079	53.6287	34.8503	34.0428	17.5036	3.83936	85.3751	47.4273	32.2086	71.1021	6.63388	2.79369	8.20597
Sprom_anno1.g1179	NA	0.263248	0.568603	0.798005	0.770643	0.257715	0.76693	0.841108	0.50002	0.0761855	0.765063	0.415379	0.719155	0.488795	1.19737	0.494734	0.659034	0.425468	0.311072	0.229671	0.566141
Sprom_anno1.g11790	NA	45.7095	45.5006	31.7602	48.3169	43.9643	41.9178	34.5896	21.1524	42.2026	80.3936	37.605	51.0729	29.5184	28.175	46.7165	24.3394	90.897	10.5669	2.08489	24.0034
Sprom_anno1.g11791	GO:0099500, GO:0006893, GO:0000145	4.48403	18.6155	5.26339	16.2346	8.20797	23.4513	10.5402	10.5061	11.6681	5.74156	12.1271	8.40112	1.3475	17.6992	9.39397	15.6823	24.7363	6.5188	1.10361	11.6494
Sprom_anno1.g11792	GO:0005525, GO:0046872, GO:0009231, GO:0003935, GO:0005829, GO:0008686, EC:3.5.4.25, EC:4.1.99.12	97.3327	87.1406	80.5341	103.786	112.287	86.2031	141.734	182.318	152.281	204.624	179.074	116.521	44.4567	55.0837	113.705	74.9399	185.648	37.8911	29.5466	155.793
Sprom_anno1.g11793	GO:0016020	0.318529	0.256837	0.149401	2.50056	0.46868	0.290125	0.473531	6.7059	11.7092	0.577286	0.501141	5.22494	0.444223	2.30193	2.37329	0.666406	0.915573	0.261988	1.12702	0.568439
Sprom_anno1.g11794	GO:0004425, GO:0000162, GO:0016853, EC:4.1.1.48	6.4486	11.0724	6.81633	17.1973	17.6829	20.2377	27.2226	10.597	17.0911	10.4311	8.25179	12.994	3.63363	3.1101	9.40898	3.50295	34.5052	6.09657	3.4545	54.6124
Sprom_anno1.g11795	GO:0034464, GO:0060271	6.59722	44.3655	45.6097	51.0507	22.7195	38.1361	78.6649	2.07063	8.7616	90.4956	30.8382	183.519	197.999	130.083	20.0243	1.1901	0	203.499	2.28391	42.039
Sprom_anno1.g11796	NA	8.4364	2.57233	3.99456	4.01014	2.85559	3.72523	17.8851	3.94098	15.6581	2.85455	3.91832	17.1095	2.2121	3.52945	6.51799	1.52501	1.20301	5.22738	0.858154	9.48874
Sprom_anno1.g11797	GO:0004067, EC:3.5.1.1	0.490109	0.56084	0.981277	1.03341	6.78858	0.448144	0.921578	2.03581	14.1064	0.857621	0.741203	3.57614	64.5842	67.1307	3.249	1.04866	63.6765	0.995869	0.520215	54.5693
Sprom_anno1.g11798	NA	85.9164	42.257	70.8912	75.3392	55.8042	39.7172	28.2902	74.1195	50.9851	114.279	36.6264	9.19597	15.9963	13.6454	37.4947	24.1179	44.7348	7.84375	8.90051	29.0019
Sprom_anno1.g118	NA	0	0	0.427219	0.355862	0.222564	0	0	0	0	0	0	0.699814	0.747524	0	0	0	9.76653e-06	0	0	0
Sprom_anno1.g1180	NA	2.73448	3.89604	4.77937	7.57018	15.8275	9.16473	11.7755	12.7175	5.61722	1.06038	4.75383	2.41678	13.9056	1.81325	15.1906	28.454	22.62	7.6587	1.06197	7.41503
Sprom_anno1.g11800	NA	1.01066	1.78619	1.6063	1.22215	0.701665	0.774502	1.27567	0.823135	0.386266	0.726211	1.26255	0.857385	1.47944	1.59662	0.75628	1.16203	0.308255	0.40069	1.27836	0.510522
Sprom_anno1.g11802	GO:0000166, GO:0005975, GO:0006098, GO:0046872, GO:0005829, GO:0006259, GO:0006974, GO:0004750, GO:0003909, EC:6.5, EC:5.1.3.1	268.312	261.068	200.953	352.6	438.991	158.504	339.252	217.27	191.539	133.614	104.524	193.952	83.432	127.404	119.909	157.341	258.325	30.7861	35.0659	65.2222
Sprom_anno1.g11803	NA	1.91633	3.78904	15.2359	19.013	11.1259	10.4722	33.2899	21.3584	8.73326	16.258	4.46358	15.7541	1.42512	3.16591	23.1533	32.2241	31.0365	6.75691	1.16853	19.525
Sprom_anno1.g11804	GO:0005524, GO:0009409, GO:0042803, GO:0099080, GO:0010319, GO:0019253, GO:0016310, GO:0008974, GO:0097718, EC:2.7.1.19	195.719	137.453	86.6687	103.295	157.927	87.3584	45.8566	82.7314	113.451	138.959	118.248	46.8455	51.2	52.1677	77.9111	210.597	266.686	72.5055	144.23	74.2105
Sprom_anno1.g11805	NA	35.9542	26.0154	20.999	26.4907	18.2355	4.72978	27.9738	26.1237	24.5579	17.5907	15.831	3.97662	25.3134	2.65406	28.1376	13.3415	27.468	6.21039	0.827187	29.8897
Sprom_anno1.g11806	GO:0031177, GO:0008610	0.751019	0.901353	0.494705	2.58229	0.39763	0.370228	1.24985	1.04134	1.49877	0.569406	0.593892	0.931053	0.522332	1.42478	1.59917	0.455963	0.942308	0.287079	0.785989	0.525194
Sprom_anno1.g11808	NA	0.263638	0.285814	0.748981	4.70154	4.80258	2.76388	1.55522	20.6143	0.377304	36.8713	5.36191	4.39959	8.47973	17.9187	2.41407	23.707	2.40603	0.174246	2.14538	1.24443
Sprom_anno1.g11809	GO:0005737, GO:0051082, GO:0006457	2.74162	1.61866	4.15472	2.59294	1.12851	2.73921	2.62595	3.09419	4.45674	1.922	4.17028	5.14458	3.29058	4.01569	2.79243	3.24098	1.42168	7.1631	3.27173	3.15218
Sprom_anno1.g1181	NA	11.8848	15.5596	14.6006	18.7363	21.994	22.4768	19.5136	24.9969	25.9492	27.5426	9.89791	25.1079	6.84334	37.587	16.9758	9.2749	18.3349	9.74972	5.6434	17.1803
Sprom_anno1.g11810	NA	1.90776	0.173468	0.34029	0.551413	0.913156	0.184735	0.161889	2.30842	0.176506	0.147605	0.256527	0.452767	0.301277	0.335874	0.229769	0.169149	0.422508	0.0266197	0.177204	0.291535
Sprom_anno1.g11811	GO:0045292, GO:0016020, GO:0005681	0.710878	0.885004	0.583572	1.22393	0.507652	0.199131	0.485454	1.96328	0.298672	0.453353	0.887068	1.41403	0.949064	2.72218	0.930399	0.624173	0.772238	0.597458	0.955282	0.768534
Sprom_anno1.g11812	GO:0016020	0	0	0.828887	0.881566	0.413953	0.381903	0	0.883091	0	0	0.635493	1.02063	0	0	0.704319	0.446506	0	1.69214	0.445368	0
Sprom_anno1.g11813	NA	649.591	820.696	822.377	728.18	700.833	578.488	630.83	489.19	435.782	431.715	586.301	591.369	467.29	275.326	688.252	369.366	776.467	560.45	540.09	447.902
Sprom_anno1.g11814	GO:0016579, GO:0004843, GO:0005634, GO:0008242, GO:0016020, GO:0004197, GO:0005829, GO:0044237, EC:3.4	0	0.311772	0.475992	0.455689	2.84637	3.56944	0.144023	1.70174	8.6929	7.37062	8.22802	1.79745	4.45206	3.29812	0.542038	11.6078	0.501231	9.49807	14.3876	25.4152
Sprom_anno1.g11815	NA	0.800815	4.38904	0.575822	2.31595	3.36611	2.19239	0.389604	3.15348	5.95991	3.23359	6.84043	5.43364	0.561694	13.9735	4.30584	3.39135	6.10299	6.3878	21.1985	1.63643
Sprom_anno1.g11816	GO:0016301, GO:0102193, GO:0016310, EC:2.7.1.172	8.5927	17.8197	26.6121	37.9146	2.34814	19.9058	27.5091	28.9351	16.7674	51.0941	9.16121	17.2667	0.778379	23.6115	30.0637	0.626807	62.0625	0.472775	2.59191	0.423323
Sprom_anno1.g11817	GO:0005737, GO:0051082, GO:0006457	1.56326	1.0209	3.33531	13.0565	2.17378	7.05377	0.306247	2.14012	0.40268	12.1137	2.19277	1.738	2.62631	0.574227	1.58284	0.824134	7.40924	0.517663	0.508071	2.02149
Sprom_anno1.g11818	GO:0051015, GO:0005737, GO:0005509, GO:0032432, GO:0005884, GO:0051017	1.42545	0.266173	0.386782	0.164762	0.19859	0	0.612991	0.885115	0.120337	1.11452	0.85263	1.18341	0.188522	0.54967	0.704802	0.211252	0.592438	0.332717	0.445667	0.546583
Sprom_anno1.g11819	GO:0000166, GO:0005829, GO:0016772, GO:0044237, EC:2.7	1.88627	0.544813	0.118957	3.95652	2.72294	10.4312	1.23752	1.44884	8.10557	0.681132	0.196864	2.64307	1.52363	0.51815	1.61523	15.8613	2.44099	8.63941	1.36496	0.891203
Sprom_anno1.g1182	GO:0120114, GO:0000339, GO:0000932, GO:0006397, GO:0110154, GO:1990904, GO:0006414, GO:0000288	79.5292	19.229	57.1033	37.2308	40.15	30.5567	39.5891	63.6076	20.1021	48.6441	9.64431	46.3974	30.2929	47.5511	14.5775	10.711	28.2018	2.25009	3.17698	99.9799
Sprom_anno1.g11820	GO:0060341, GO:0006888, GO:0006890, GO:0060627, GO:0140534, GO:0005773, GO:0099023, GO:0005886	0.643105	0.513987	0.707351	2.25302	1.78548	3.10863	1.26837	0.727112	0.995453	6.28421	0.863492	3.31954	0.383255	1.15598	2.35863	0.13854	2.16579	0.999658	0.722625	1.76255
Sprom_anno1.g11821	NA	0.766021	1.76518	3.21769	1.33256	2.20423	3.76128	1.94872	2.50071	6.2103	0.888199	5.10622	1.76945	0.834647	2.72041	4.18644	5.51666	2.34731	2.56159	2.05047	3.7343
Sprom_anno1.g11823	NA	0.548488	0.457618	2.49554	0.693481	0.536026	0.551698	0.749739	2.6096	0.167649	1.10332	1.0047	1.41963	0.894809	3.01002	1.15785	0.593189	0.234127	1.09695	1.41857	1.76564
Sprom_anno1.g11824	NA	3.44199	1.66257	4.34869	13.4055	11.655	3.41862	10.6625	0.750975	0	0	0.496432	6.99679	0.28103	0.619734	2.98781	19.5651	9.10986	6.55138	0.163194	18.4571
[truncated: 19,954 more rows]

## Sheet: S9GO-TPM-all-Slom
Table S8. Functional annotation (GO terms) and erxpression level (in trancript per million, TPM) of S. lomentaria genes.
[truncated: 17,871 more rows]

[truncated: 9 more sheets: S10 TopGo-SBG, S11. SCO, S12-DE U-SDR genes, S13stat-evo-rate, S13. TopGO-converg, S14-pN-pS, S15-SNP , S16-cox accession tree, Sheet2]
